# Supplementary material for: Adenosine Receptor and Its Downstream Targets, Mod(mdg4) and Hsp70, Work as a Signaling Pathway Modulating Cytotoxic Damage in Drosophila
Source: Front Cell Dev Biol. 2021 Mar 12;9:651367. doi: 10.3389/fcell.2021.651367 (PMC7994771; doi:10.3389/fcell.2021.651367)
Supplement: Supplementary file 1 [file Table_1.XLSX]

## Sheet: AdoR mutant vs W (larvae)
ID	SYMBOL	GENENAME	logFC	p-value	q-value	A	R
1629062_at	CG13252	CG13252 gene product from transcript CG13252-RA	-6.64	9.6e-16	4.5e-12	3.69	10.3
1633998_s_at			-5.36	4.5e-14	1.7e-10	6.69	12
1639502_at	NimC1	Nimrod C1	-5.23	5.3e-09	4.5e-06	3.29	8.52
1625877_s_at			-4.98	1e-08	6.5e-06	3.64	8.62
1634143_at	Cyp6w1	CG8345 gene product from transcript CG8345-RB	-3.89	8.1e-07	0.00019	3.08	6.98
1626908_at	CG8066	CG8066 gene product from transcript CG8066-RA	-3.6	6.1e-20	1.1e-15	3.62	7.22
1638862_at	CG15553	CG15553 gene product from transcript CG15553-RC	-3.6	5.4e-10	6e-07	2.22	5.82
1632299_at	ItgaPS4	Integrin alphaPS4 subunit	-3.44	3.1e-11	4.2e-08	2.63	6.07
1626297_at			-3.39	0.066	0.43	4.72	8.12
1634005_at	CG7906	CG7906 gene product from transcript CG7906-RB	-3.27	0.28	0.84	3.82	7.09
1639750_at	CG14664	CG14664 gene product from transcript CG14664-RC	-3.27	0.36	0.92	4.66	7.93
1623570_at	CG7924	CG7924 gene product from transcript CG7924-RA	-3.2	0.3	0.86	2.23	5.43
1627327_at	Drsl5	Drosomycin-like 5	-3.05	0.35	0.91	5.35	8.4
1629760_s_at			-2.99	5.4e-06	0.00068	6.03	9.02
1624990_at	mey	morpheyus	-2.97	0.0071	0.12	3.88	6.85
1627972_at	CG9822	CG9822 gene product from transcript CG9822-RA	-2.96	0.22	0.76	3.69	6.65
1630257_s_at	pncr015:3L	putative noncoding RNA 015:3L	-2.93	0.34	0.9	4.65	7.57
1630954_at			-2.8	2.6e-13	7e-10	2.83	5.63
1640360_at	IM2	Immune induced molecule 2	-2.75	0.093	0.52	2.85	5.6
1635270_at	CG14499	CG14499 gene product from transcript CG14499-RC	-2.73	0.063	0.42	3.61	6.33
1635189_at	Drs	Drosomycin	-2.69	0.11	0.55	9.68	12.4
1633959_s_at			-2.66	1.7e-08	1e-05	9.13	11.8
1628524_at	CG31008	CG31008 gene product from transcript CG31008-RA	-2.58	0.0016	0.044	3.88	6.47
1625769_at	CG1113	CG1113 gene product from transcript CG1113-RB	-2.56	3e-07	8.8e-05	3.93	6.49
1640978_at	CG14567	CG14567 gene product from transcript CG14567-RA	-2.51	0.0064	0.11	5.78	8.29
1635060_at	CG15068	CG15068 gene product from transcript CG15068-RA	-2.44	0.046	0.36	4.49	6.93
1626821_s_at			-2.43	0.15	0.65	4.25	6.69
1622893_at	IM3	Immune induced molecule 3	-2.42	0.11	0.55	5.37	7.78
1625983_at	CG18666	CG18666 gene product from transcript CG18666-RA	-2.35	0.0026	0.062	3.4	5.75
1633066_at	CG13215	CG13215 gene product from transcript CG13215-RA	-2.34	0.059	0.41	2.8	5.14
1639571_s_at			-2.25	0.19	0.72	5.19	7.45
1634440_s_at	Eip74EF	Ecdysone-induced protein 74EF	-2.24	0.25	0.8	5.5	7.75
1629070_at	CG1208	CG1208 gene product from transcript CG1208-RB	-2.22	0.0023	0.057	6.86	9.08
1639823_at	e	ebony	-2.19	0.36	0.92	2.61	4.8
1624067_at	St4	Sulfotransferase 4	-2.18	0.0011	0.035	5.53	7.71
1639745_at	Acyp	Acylphosphatase	-2.18	4.1e-06	0.00058	2.36	4.54
1625313_at	CG12826	CG12826 gene product from transcript CG12826-RA	-2.17	7.1e-05	0.0047	8.43	10.6
1641558_at	qless	CG31005 gene product from transcript CG31005-RA	-2.14	0.0025	0.06	3.63	5.77
1635500_a_at	pros	prospero	-2.12	1.6e-05	0.0015	8.39	10.5
1640004_at	PH4alphaMP	prolyl-4-hydroxylase-alpha MP	-2.12	0.0039	0.082	9.26	11.4
1625947_at	GLaz	Glial Lazarillo	-2.07	0.017	0.21	5.44	7.51
1629125_at	Gp210	Gp210 ortholog (H. sapiens)	-2.05	1.5e-09	1.4e-06	4.1	6.15
1633748_at	ND-20L	NADH dehydrogenase (ubiquinone) 20 kDa subunit-like	-2.05	0.00012	0.0069	5.19	7.25
1628941_at			-2.03	0.0063	0.11	3.78	5.81
1634279_at	CG11529	CG11529 gene product from transcript CG11529-RA	-2.02	0.25	0.8	7.93	9.95
1639720_at	CG42269	CG42269 gene product from transcript CG42269-RE	-1.97	0.16	0.67	2.63	4.6
1637151_at	mre11	meiotic recombination 11	-1.93	1.4e-08	8.8e-06	6.84	8.77
1632841_x_at			-1.92	0.13	0.6	3.12	5.04
1640167_s_at			-1.91	4.3e-12	9e-09	9.58	11.5
1640778_at	CR43242	ncRNA	-1.91	2.5e-07	7.8e-05	4.68	6.59
1634075_at	dpy	dumpy	-1.88	0.0029	0.067	7.64	9.52
1629172_s_at	rk	rickets	-1.87	0.043	0.34	3.58	5.45
1641446_s_at	CG5171	CG5171 gene product from transcript CG5171-RD	-1.87	0.3	0.86	11.1	13
1639019_s_at			-1.86	0.22	0.76	5.25	7.11
1627287_at	CG5966	CG5966 gene product from transcript CG5966-RB	-1.8	0.15	0.65	7.64	9.44
1626319_a_at			-1.79	0.2	0.74	5.73	7.52
1627258_at	2mit	CG42573 gene product from transcript CG42573-RA	-1.76	7.4e-07	0.00017	3.3	5.06
1637534_at	olf186-F	CG11430 gene product from transcript CG11430-RB	-1.76	0.0027	0.063	5.03	6.79
1640736_at	b	black	-1.76	0.37	0.93	7.31	9.07
1632662_at	CG31007	CG31007 gene product from transcript CG31007-RA	-1.75	0.024	0.25	5.27	7.02
1626996_s_at	br	broad	-1.74	0.02	0.22	8.76	10.5
1634261_at	Cyp312a1	CG5137 gene product from transcript CG5137-RB	-1.72	0.028	0.27	5.78	7.5
1625828_at	CG11841	CG11841 gene product from transcript CG11841-RA	-1.7	0.022	0.24	2.16	3.86
1629046_a_at	CG4716	CG4716 gene product from transcript CG4716-RC	-1.7	0.03	0.28	8.06	9.76
1630368_at	CG7856	CG7856 gene product from transcript CG7856-RA	-1.68	0.00021	0.01	3.45	5.13
1638742_at	Cpr67Fb	Cuticular protein 67Fb	-1.68	0.0025	0.06	3	4.69
1638999_at	rno	rhinoceros	-1.68	9.7e-07	0.00021	3.29	4.98
1622974_at	CG4000	CG4000 gene product from transcript CG4000-RA	-1.67	0.0075	0.13	9.26	10.9
1623164_a_at	Eip75B	Ecdysone-induced protein 75B	-1.67	0.0032	0.072	5.35	7.02
1628406_s_at			-1.67	0.0011	0.035	7.59	9.26
1636683_at	CG14610	CG14610 gene product from transcript CG14610-RB	-1.67	0.0013	0.039	2.67	4.33
1627796_s_at	gpp	grappa	-1.65	0.012	0.17	8.32	9.97
1630934_at			-1.65	0.0051	0.098	7.85	9.51
1631022_at	CG6209	CG6209 gene product from transcript CG6209-RA	-1.64	0.0051	0.098	4.62	6.26
1637490_at	CG13314	CG13314 gene product from transcript CG13314-RB	-1.64	0.22	0.76	6.16	7.79
1627286_at	CG11369	CG11369 gene product from transcript CG11369-RA	-1.63	0.00087	0.029	3.44	5.07
1638476_s_at	mnb	minibrain	-1.63	0.002	0.052	6.31	7.94
1630291_at	MtnB	Metallothionein B	-1.62	0.047	0.36	6.04	7.66
1636615_at	elav	embryonic lethal abnormal vision	-1.62	0.00043	0.017	9.06	10.7
1638337_at	ct	cut	-1.59	0.00069	0.025	4.42	6.01
1624173_at	CG7264	CG7264 gene product from transcript CG7264-RA	-1.58	0.0098	0.15	5.24	6.83
1630609_s_at	CG2225	CG2225 gene product from transcript CG2225-RH	-1.58	0.00043	0.017	4.06	5.64
1631487_s_at	AMPdeam	AMP deaminase	-1.58	6.6e-05	0.0045	3.19	4.77
1636132_at			-1.57	0.025	0.25	4.12	5.69
1636504_a_at	CG13008	CG13008 gene product from transcript CG13008-RA	-1.57	0.00053	0.02	3.69	5.27
1641253_at	Src64B	Src oncogene at 64B	-1.57	0.0071	0.12	4.62	6.19
1629740_at			-1.56	6.9e-07	0.00017	6.09	7.65
1639776_s_at	nyo	nyobe	-1.56	0.02	0.22	4.62	6.18
1641470_s_at	vg	vestigial	-1.56	5.9e-06	0.00072	3.43	4.99
1629061_s_at			-1.55	0.13	0.6	5.41	6.96
1630237_a_at	Dll	Distal-less	-1.55	7.6e-07	0.00018	5.48	7.03
1625642_at			-1.54	0.056	0.4	9.7	11.2
1638051_at	CG17323	CG17323 gene product from transcript CG17323-RD	-1.54	0.25	0.8	9.07	10.6
1633293_at	GILT2	Gamma-interferon-inducible lysosomal thiol reductase 2	-1.53	0.3	0.86	8.67	10.2
1641371_at	CG2070	CG2070 gene product from transcript CG2070-RB	-1.53	0.36	0.92	2.52	4.06
1628958_at	CG13442	CG13442 gene product from transcript CG13442-RA	-1.52	9.8e-06	0.0011	2.91	4.42
1630755_at	WDR79	WD repeat domain 79 homolog	-1.52	3e-07	8.8e-05	5.44	6.96
1631120_at	mbl	CG33197 gene product from transcript CG33197-RP	-1.52	0.035	0.31	4.3	5.82
1631152_at	Trxr-2	thioredoxin reductase 2	-1.52	3.6e-06	0.00054	3.11	4.64
1633657_at	CG31533	CG31533 gene product from transcript CG31533-RA	-1.52	0.0059	0.11	3.88	5.41
1636666_at	CG32591	CG32591 gene product from transcript CG32591-RB	-1.51	0.0018	0.048	3.32	4.83
1639439_at	Sclp	CG2471 gene product from transcript CG2471-RC	-1.51	0.15	0.65	12.5	14
1636738_at	RpL37b	Ribosomal protein L37b	-1.5	0.03	0.28	7.53	9.04
1623097_at	CG43755	CG43755 gene product from transcript CG43755-RD	-1.49	0.028	0.27	4.72	6.21
1624300_s_at	nmo	nemo	-1.49	0.013	0.17	8.98	10.5
1628262_a_at	zfh1	Zn finger homeodomain 1	-1.49	0.03	0.28	7.32	8.81
1633306_at	ms(2)35Ci	male sterile (2) 35Ci	-1.49	2.2e-05	0.0019	3.28	4.76
1626802_a_at	Sh	Shaker	-1.48	0.035	0.31	5.73	7.21
1630282_at	CG14852	CG14852 gene product from transcript CG14852-RA	-1.48	0.086	0.5	11.8	13.2
1632466_at			-1.48	2.4e-08	1.4e-05	7.92	9.41
1635973_at	Dic3	Dicarboxylate carrier 3	-1.48	0.0045	0.09	4.1	5.58
1639610_at	HP1e	Heterochromatin Protein 1e	-1.48	0.015	0.19	3.63	5.11
1639913_at	Con	Connectin	-1.48	0.00071	0.025	5.18	6.66
1624377_s_at	be	ben	-1.47	0.0024	0.059	3.34	4.81
1625325_s_at	simj	simjang	-1.47	0.00033	0.014	6.52	7.98
1631654_at	CG31693	CG31693 gene product from transcript CG31693-RA	-1.47	0.0024	0.059	4.03	5.5
1637659_a_at	NimC2	Nimrod C2	-1.47	0.42	0.97	8.34	9.81
1623917_a_at	Sh	Shaker	-1.46	3.4e-07	9.7e-05	2.85	4.31
1640795_at	CG13280	CG13280 gene product from transcript CG13280-RA	-1.46	0.0023	0.057	4.05	5.52
1635318_at	Odc1	Ornithine decarboxylase 1	-1.45	0.017	0.21	8.87	10.3
1637539_a_at	hbs	hibris	-1.45	0.00027	0.012	4.98	6.43
1638893_at	CG7029	CG7029 gene product from transcript CG7029-RC	-1.45	0.0049	0.096	6.59	8.03
1623112_at	Cad86C	Cadherin 86C	-1.44	4e-06	0.00057	4.33	5.77
1632725_at	ttm3	tiny tim 3	-1.44	0.052	0.38	4.91	6.35
1633158_at	CG10761	CG10761 gene product from transcript CG10761-RA	-1.43	0.0066	0.12	4.21	5.64
1634674_at	Sid	Stress induced DNase	-1.43	0.4	0.96	9.71	11.1
1636450_at	CG34417	CG34417 gene product from transcript CG34417-RI	-1.43	0.015	0.19	5.67	7.1
1623987_at	CG12679	CG12679 gene product from transcript CG12679-RA	-1.42	0.036	0.31	6.2	7.62
1624958_a_at	CG8851	CG8851 gene product from transcript CG8851-RC	-1.42	0.02	0.22	4.29	5.71
1631872_at	CG7755	CG7755 gene product from transcript CG7755-RA	-1.42	0.0022	0.056	3.27	4.69
1633858_at	CG4286	CG4286 gene product from transcript CG4286-RA	-1.42	0.0076	0.13	4.1	5.52
1637743_at	FBXO11	F-box protein 11	-1.42	0.00077	0.027	7.23	8.64
1637848_at	CG6873	CG6873 gene product from transcript CG6873-RA	-1.42	0.012	0.17	3.09	4.51
1638708_s_at	gpp	grappa	-1.42	0.011	0.16	7.23	8.65
1640208_s_at	Antp	Antennapedia	-1.42	0.027	0.27	5.23	6.65
1640606_x_at			-1.42	0.0071	0.12	3.77	5.2
1623910_at	alphaTub85E	alpha-Tubulin at 85E	-1.41	0.004	0.083	7.98	9.39
1624441_at	Eip93F	Ecdysone-induced protein 93F	-1.41	0.11	0.55	3.77	5.18
1627120_at	robl62A	CG1014 gene product from transcript CG1014-RA	-1.41	0.022	0.24	6.06	7.47
1627155_s_at	CG9106	CG9106 gene product from transcript CG9106-RA	-1.41	0.061	0.42	6.52	7.92
1635765_at	CG31161	CG31161 gene product from transcript CG31161-RB	-1.41	0.0076	0.13	5.47	6.88
1637246_a_at	NnaD	Drosophila Nna1 ortholog	-1.41	0.28	0.84	11	12.4
1624020_at	mod(mdg4)	modifier of mdg4	-1.4	1.7e-07	6.1e-05	5.61	7.01
1631321_s_at			-1.4	0.00011	0.0066	4.74	6.14
1632095_at	CG17198	CG17198 gene product from transcript CG17198-RB	-1.4	0.11	0.55	4.85	6.25
1641538_at			-1.4	9.5e-08	4.2e-05	2.81	4.21
1625086_s_at			-1.39	0.0059	0.11	4.77	6.15
1630323_at	ND-B14.5AL	NADH dehydrogenase (ubiquinone) B14.5 A subunit-like	-1.38	0.024	0.25	4.8	6.19
1633263_at	CG3121	CG3121 gene product from transcript CG3121-RA	-1.38	0.011	0.16	4.94	6.32
1623248_s_at	CG42841	CG42841 gene product from transcript CG42841-RB	-1.37	0.0003	0.013	3.4	4.78
1625776_at	CG2291	CG2291 gene product from transcript CG2291-RB	-1.37	0.025	0.25	4.74	6.12
1630593_at	NLaz	Neural Lazarillo	-1.37	0.41	0.96	6.98	8.35
1641349_at	rdgA	retinal degeneration A	-1.37	0.00021	0.01	5.78	7.15
1624378_at	east	enhanced adult sensory threshold	-1.36	0.00013	0.0073	5.5	6.86
1627189_a_at	CG12289	CG12289 gene product from transcript CG12289-RA	-1.36	0.00012	0.0069	2.49	3.85
1636414_at	sqa	spaghetti-squash activator	-1.36	0.00019	0.0095	3.25	4.61
1638901_at	CG10014	CG10014 gene product from transcript CG10014-RA	-1.36	0.0059	0.11	4.93	6.29
1639469_a_at	Pu	Punch	-1.36	0.17	0.69	12.2	13.5
1641701_at	Rbp6	RNA-binding protein 6	-1.36	0.00026	0.012	3.21	4.57
1622937_at	CG13698	CG13698 gene product from transcript CG13698-RB	-1.35	0.00052	0.02	6.06	7.41
1623868_a_at	CG30275	CG30275 gene product from transcript CG30275-RM	-1.35	0.0033	0.073	2.96	4.31
1625123_at	CG2962	CG2962 gene product from transcript CG2962-RA	-1.35	0.22	0.76	7.66	9.01
1626352_at	sbb	scribbler	-1.35	0.0048	0.095	6.31	7.65
1628079_at	CG5458	CG5458 gene product from transcript CG5458-RA	-1.35	0.034	0.3	6.39	7.74
1628605_at	CG5662	CG5662 gene product from transcript CG5662-RB	-1.35	0.00082	0.028	3.03	4.38
1632745_at	CG3610	CG3610 gene product from transcript CG3610-RA	-1.35	0.013	0.17	4.8	6.14
1636269_at	CG33191	CG33191 gene product from transcript CG33191-RA	-1.35	0.016	0.2	4	5.35
1627880_at	CG30334	CG30334 gene product from transcript CG30334-RB	-1.34	0.038	0.32	4.43	5.78
1630896_at	CG2267	CG2267 gene product from transcript CG2267-RB	-1.34	0.03	0.28	8.22	9.56
1631469_at	CG15459	CG15459 gene product from transcript CG15459-RA	-1.34	0.0013	0.039	2.87	4.2
1640699_at	CG15578	CG15578 gene product from transcript CG15578-RA	-1.34	0.087	0.51	4.3	5.64
1641501_a_at	Sh	Shaker	-1.34	0.011	0.16	4.96	6.3
1623492_a_at			-1.33	0.036	0.31	5.78	7.12
1624420_at	CG17118	CG17118 gene product from transcript CG17118-RA	-1.33	0.039	0.32	6.37	7.71
1625214_at	Jupiter	CG31363 gene product from transcript CG31363-RI	-1.33	0.033	0.3	6.78	8.11
1635633_s_at	bin3	bicoid-interacting protein 3	-1.33	2.6e-05	0.0022	7.96	9.29
1636890_at	CG31029	CG31029 gene product from transcript CG31029-RA	-1.33	0.021	0.23	5.19	6.52
1638186_a_at	Fem-1	CG9025 gene product from transcript CG9025-RA	-1.33	0.0036	0.077	9.84	11.2
1639785_s_at	wech	CG42396 gene product from transcript CG42396-RC	-1.33	0.036	0.31	6.06	7.39
1626906_at	CG17030	CG17030 gene product from transcript CG17030-RA	-1.32	0.0056	0.1	3.92	5.24
1628963_at	CG4716	CG4716 gene product from transcript CG4716-RC	-1.32	0.067	0.44	8.84	10.2
1633788_s_at	CG15186	CG15186 gene product from transcript CG15186-RI	-1.32	0.069	0.44	6.58	7.9
1633807_at	l(3)neo38	lethal (3) neo38	-1.32	0.00067	0.024	7.79	9.11
1636055_at	Hsc70-2	Heat shock protein cognate 2	-1.32	0.056	0.4	7.15	8.47
1636197_at	CG31013	CG31013 gene product from transcript CG31013-RA	-1.32	0.018	0.21	3.72	5.04
1636566_at	CG32368	CG32368 gene product from transcript CG32368-RA	-1.32	0.18	0.7	6.58	7.89
1638003_at	CG14204	CG14204 gene product from transcript CG14204-RB	-1.32	0.11	0.55	2.19	3.51
1640216_at	sut3	sugar transporter 3	-1.32	9.9e-05	0.0061	3.67	4.98
1624819_s_at			-1.31	0.037	0.32	5.67	6.98
1628856_at			-1.31	6.8e-05	0.0046	4.17	5.47
1637621_at	CG15196	CG15196 gene product from transcript CG15196-RB	-1.31	0.0044	0.089	4.18	5.49
1639931_at	CG3698	CG3698 gene product from transcript CG3698-RA	-1.31	0.0016	0.044	3.3	4.6
1627813_at	wa-cup	walker cup	-1.3	0.046	0.36	4.29	5.6
1627834_a_at	aret	arrest	-1.3	7.3e-05	0.0048	8.27	9.56
1628992_at	CG34253	CG34253 gene product from transcript CG34253-RA	-1.3	0.3	0.86	9.04	10.3
1630254_at	CG2964	CG2964 gene product from transcript CG2964-RA	-1.3	0.00057	0.022	3.7	5
1631316_a_at	CG6262	CG6262 gene product from transcript CG6262-RB	-1.3	0.017	0.21	4.98	6.28
1632708_at	CG10510	CG10510 gene product from transcript CG10510-RA	-1.3	0.021	0.23	4.07	5.38
1633421_at	CG8584	CG8584 gene product from transcript CG8584-RA	-1.3	0.0033	0.073	3.51	4.81
1633443_s_at	CG2082	CG2082 gene product from transcript CG2082-RO	-1.3	0.047	0.36	8.36	9.67
1635044_at	Hsp26	Heat shock protein 26	-1.3	0.14	0.63	11.5	12.8
1639848_at	topi	matotopetli	-1.3	0.00041	0.017	4.78	6.08
1640770_a_at	Eip78C	Ecdysone-induced protein 78C	-1.3	0.39	0.95	3.22	4.52
1625115_at	rha	CG11908 gene product from transcript CG11908-RA	-1.29	0.06	0.41	5.96	7.24
1626596_at	CG32437	CG32437 gene product from transcript CG32437-RA	-1.29	0.017	0.21	5.31	6.6
1632177_at	hth	homothorax	-1.29	0.0058	0.11	6.64	7.93
1633167_s_at	CG6788	CG6788 gene product from transcript CG6788-RA	-1.29	0.049	0.37	2.72	4.01
1640628_at	CG13326	CG13326 gene product from transcript CG13326-RA	-1.29	0.0038	0.08	4.36	5.65
1624787_s_at	CG16959	CG16959 gene product from transcript CG16959-RE	-1.28	0.1	0.53	4.57	5.85
1624853_at	CG11635	CG11635 gene product from transcript CG11635-RA	-1.28	1e-05	0.0011	3.94	5.22
1625548_at	CG6661	CG6661 gene product from transcript CG6661-RA	-1.28	0.055	0.4	5.16	6.44
1625625_at	ImpE1	Ecdysone-inducible gene E1	-1.28	0.22	0.76	7.44	8.72
1630495_at	boly	borrelly	-1.28	0.015	0.19	5.03	6.31
1631291_at	Ect4	Ectoderm-expressed 4	-1.28	0.022	0.24	8.9	10.2
1634992_s_at	CG9821	CG9821 gene product from transcript CG9821-RC	-1.28	0.032	0.29	11.2	12.5
1635696_s_at	Gfat1	Glutamine:fructose-6-phosphate aminotransferase 1	-1.28	7.4e-05	0.0049	3.54	4.83
1639688_at			-1.28	6.6e-05	0.0045	3.27	4.56
1640991_at	CG32091	CG32091 gene product from transcript CG32091-RB	-1.28	0.002	0.052	8.37	9.65
1623832_a_at			-1.27	0.0082	0.13	5.43	6.7
1625706_at	Prosalpha4T2	Proteasome alpha4 subunit, Testis-specific 2	-1.27	0.0032	0.072	3.96	5.23
1626192_at	rdgA	retinal degeneration A	-1.27	0.00015	0.0081	3.66	4.93
1629484_s_at	chinmo	Chronologically inappropriate morphogenesis	-1.27	0.093	0.52	8.04	9.3
1629687_s_at			-1.27	0.019	0.22	5.7	6.97
1630313_a_at	CG44433	CG44433 gene product from transcript CG44433-RA	-1.27	0.046	0.36	4.65	5.92
1630675_at	CG4956	CG4956 gene product from transcript CG4956-RA	-1.27	0.0059	0.11	3.14	4.41
1631698_s_at	CG16833	CG16833 gene product from transcript CG16833-RM	-1.27	0.0034	0.074	6.15	7.42
1638032_at	CG14921	CG14921 gene product from transcript CG14921-RA	-1.27	0.01	0.15	4.92	6.19
1638101_at	CG15528	CG15528 gene product from transcript CG15528-RB	-1.27	0.14	0.63	6.55	7.82
1639550_a_at	CG9650	CG9650 gene product from transcript CG9650-RG	-1.27	0.0081	0.13	5.42	6.69
1640614_at	cac	cacophony	-1.27	0.048	0.37	5.3	6.57
1640875_s_at			-1.27	5.4e-06	0.00068	3.01	4.28
1623175_at	Grx-1	CG7975 gene product from transcript CG7975-RA	-1.26	0.13	0.6	4.98	6.24
1623557_at	Tengl3	Testis EndoG-Like 3	-1.26	0.041	0.33	5.22	6.47
1623669_at	CG16836	CG16836 gene product from transcript CG16836-RA	-1.26	0.33	0.89	2.14	3.41
1628908_at	Vha68-3	Vacuolar H[+] ATPase 68kD subunit 3	-1.26	0.071	0.45	6.35	7.62
1630765_at	CG15547	CG15547 gene product from transcript CG15547-RA	-1.26	0.00029	0.013	3.72	4.98
1633906_at	ND-24L	NADH dehydrogenase (ubiquinone) 24 kDa subunit-like	-1.26	0.023	0.24	4.12	5.38
1640967_at	CG13501	CG13501 gene product from transcript CG13501-RB	-1.26	2.3e-07	7.3e-05	2.54	3.8
1623171_s_at	lilli	lilliputian	-1.25	0.024	0.25	3.67	4.92
1623879_at	CG15764	CG15764 gene product from transcript CG15764-RB	-1.25	0.024	0.25	4.81	6.07
1624366_at	CG17098	CG17098 gene product from transcript CG17098-RA	-1.25	0.034	0.3	4.99	6.25
1627439_at	CG14840	CG14840 gene product from transcript CG14840-RA	-1.25	0.0061	0.11	3.75	5
1633373_at	CG2750	CG2750 gene product from transcript CG2750-RB	-1.25	0.034	0.3	5.01	6.26
1633534_s_at	mura	murashka	-1.25	0.0054	0.1	7.01	8.27
1635374_at	CG31728	CG31728 gene product from transcript CG31728-RC	-1.25	0.051	0.38	6.07	7.32
1637852_at	wuc	Wake-up-call	-1.25	0.064	0.43	4.78	6.03
1638094_at	CG6255	CG6255 gene product from transcript CG6255-RA	-1.25	0.044	0.35	6.23	7.48
1640026_at	CG31465	CG31465 gene product from transcript CG31465-RB	-1.25	0.0012	0.037	2.76	4.01
1625135_at	Cby	Chibby	-1.24	0.0021	0.054	4.03	5.27
1625789_at	CG5790	CG5790 gene product from transcript CG5790-RB	-1.24	0.021	0.23	5.29	6.53
1626303_s_at			-1.24	0.28	0.84	10.8	12
1627997_at	CG42383	CG42383 gene product from transcript CG42383-RA	-1.24	0.0017	0.046	3.78	5.03
1634128_at	CG15876	CG15876 gene product from transcript CG15876-RA	-1.24	0.042	0.34	4.1	5.34
1634282_s_at	Top3beta	Topoisomerase 3beta	-1.24	0.15	0.65	4.61	5.86
1635959_at	CG13461	CG13461 gene product from transcript CG13461-RA	-1.24	0.012	0.17	9.26	10.5
1636404_at	ProtB	Protamine B	-1.24	0.15	0.65	8.08	9.32
1640598_s_at	l(3)neo38	lethal (3) neo38	-1.24	0.0043	0.088	10.6	11.9
1623784_at	Gld2	CG5732 gene product from transcript CG5732-RC	-1.23	0.043	0.34	6.72	7.95
1627040_at	CG1344	CG1344 gene product from transcript CG1344-RB	-1.23	5.9e-10	6.2e-07	8.14	9.37
1627099_at	CG14391	CG14391 gene product from transcript CG14391-RA	-1.23	0.21	0.75	5.66	6.89
1627191_a_at	ena	enabled	-1.23	0.0034	0.074	8.39	9.63
1628632_at	Paip2	polyA-binding protein interacting protein 2	-1.23	0.065	0.43	11.5	12.7
1634792_s_at	Syp	Syncrip	-1.23	0.04	0.33	9.55	10.8
1636227_at	CG8197	CG8197 gene product from transcript CG8197-RB	-1.23	0.029	0.28	4.33	5.56
1624794_at	CG10845	CG10845 gene product from transcript CG10845-RA	-1.22	0.0037	0.079	2.98	4.21
1625117_at	e(y)3	enhancer of yellow 3	-1.22	4.8e-05	0.0036	6.58	7.8
1625822_at	CG32719	CG32719 gene product from transcript CG32719-RA	-1.22	0.031	0.29	4.62	5.84
1628288_s_at	Nep4	Neprilysin 4	-1.22	0.00033	0.014	3.63	4.85
1628373_at	CG32085	CG32085 gene product from transcript CG32085-RA	-1.22	0.00043	0.017	5.27	6.49
1629378_at	CG10752	CG10752 gene product from transcript CG10752-RA	-1.22	0.019	0.22	3.5	4.72
1631439_at	Odc2	Ornithine decarboxylase 2	-1.22	0.092	0.52	3.58	4.8
1636099_s_at	mbl	CG33197 gene product from transcript CG33197-RP	-1.22	0.057	0.4	3.79	5.01
1638853_at	CG32971	CG32971 gene product from transcript CG32971-RB	-1.22	0.058	0.41	7.45	8.67
1639490_at	Rim	Rab3 interacting molecule	-1.22	0.001	0.032	4.21	5.43
1640406_at	CG31327	CG31327 gene product from transcript CG31327-RA	-1.22	0.0034	0.074	3.16	4.39
1640711_at	CG30350	CG30350 gene product from transcript CG30350-RA	-1.22	0.01	0.15	4.56	5.78
1623034_at	VhaPPA1-2	Vacuolar H[+] ATPase PPA1 subunit 2	-1.21	0.035	0.31	4.53	5.74
1627971_s_at	sano	serrano	-1.21	0.0034	0.074	7.12	8.33
1631129_at	CG31612	CG31612 gene product from transcript CG31612-RA	-1.21	3.2e-05	0.0026	3.05	4.26
1632715_at	Tie	Tie-like receptor tyrosine kinase	-1.21	0.018	0.21	2.65	3.86
1632932_a_at	Mp	Multiplexin	-1.21	0.00032	0.014	9.74	11
1633343_at	CG5250	CG5250 gene product from transcript CG5250-RA	-1.21	0.0029	0.067	3.31	4.52
1636109_at	CG15458	CG15458 gene product from transcript CG15458-RA	-1.21	1.4e-05	0.0014	2.7	3.91
1636234_at	CG7366	CG7366 gene product from transcript CG7366-RA	-1.21	0.02	0.22	5.29	6.5
1637871_at	ND-51L1	NADH dehydrogenase (ubiquinone) 51 kDa subunit-like 1	-1.21	0.0037	0.079	3.68	4.89
1623195_at	CG17944	CG17944 gene product from transcript CG17944-RB	-1.2	0.095	0.52	5.51	6.71
1630209_at	CG32445	CG32445 gene product from transcript CG32445-RA	-1.2	0.033	0.3	7.19	8.39
1631812_at	CG7295	CG7295 gene product from transcript CG7295-RB	-1.2	0.057	0.4	5.42	6.62
1632324_at	TTLL3B	Tubulin tyrosine ligase-like 3B	-1.2	0.00022	0.011	2.53	3.73
1633282_at	CG15708	CG15708 gene product from transcript CG15708-RA	-1.2	0.00077	0.027	5.36	6.56
1635139_at	S-Lap7	Sperm-Leucylaminopeptidase 7	-1.2	0.11	0.55	10.6	11.8
1638504_s_at	CR43242	ncRNA	-1.2	1.3e-07	5.2e-05	3.03	4.23
1641096_s_at	orb2	CG43782 gene product from transcript CG43782-RH	-1.2	0.031	0.29	7.28	8.49
1641399_at	PPYR1	Protein phosphatase Y regulator 1	-1.2	0.014	0.18	4.01	5.2
1641553_at	Prosalpha6T	Proteasome alpha6 subunit, Testis-specific	-1.2	0.085	0.5	4.54	5.73
1624949_at	CG31546	CG31546 gene product from transcript CG31546-RA	-1.19	0.024	0.25	4.7	5.88
1631303_s_at	NK7.1	CG8524 gene product from transcript CG8524-RC	-1.19	0.0077	0.13	6.24	7.43
1631786_at	CG10064	CG10064 gene product from transcript CG10064-RA	-1.19	0.02	0.22	4.77	5.96
1633361_at	CG15025	CG15025 gene product from transcript CG15025-RA	-1.19	0.02	0.22	3.79	4.98
1635152_at	CG12376	CG12376 gene product from transcript CG12376-RA	-1.19	0.085	0.5	5.36	6.55
1640278_at	CG31933	CG31933 gene product from transcript CG31933-RA	-1.19	0.0022	0.056	3.99	5.19
1623574_at	CG11694	CG11694 gene product from transcript CG11694-RA	-1.18	0.0022	0.056	3.59	4.77
1623604_at	CG7742	CG7742 gene product from transcript CG7742-RD	-1.18	0.1	0.53	6.55	7.73
1623992_at	tbrd-2	testis-specifically expressed bromodomain containing protein-2	-1.18	0.059	0.41	4.68	5.86
1625282_at	CG13722	CG13722 gene product from transcript CG13722-RB	-1.18	0.35	0.91	4.98	6.16
1625874_at	CG6761	CG6761 gene product from transcript CG6761-RA	-1.18	0.00079	0.027	3.07	4.25
1628574_at	CG14402	CG14402 gene product from transcript CG14402-RA	-1.18	0.016	0.2	4.39	5.57
1629289_at	CG31921	CG31921 gene product from transcript CG31921-RA	-1.18	0.044	0.35	4.06	5.24
1631377_a_at	Adk1	Adenylate kinase 1	-1.18	0.0015	0.043	7.93	9.1
1632890_at	Sobp	Sine oculis-binding protein	-1.18	0.0017	0.046	4.98	6.16
1633029_at	CG10177	CG10177 gene product from transcript CG10177-RA	-1.18	0.12	0.58	5.45	6.63
1634490_at			-1.18	0.065	0.43	3.56	4.74
1634778_at	CG3092	CG3092 gene product from transcript CG3092-RA	-1.18	0.071	0.45	4.76	5.95
1637499_s_at	CG5953	CG5953 gene product from transcript CG5953-RD	-1.18	0.15	0.65	8.24	9.43
1641014_at	CG1324	CG1324 gene product from transcript CG1324-RC	-1.18	0.053	0.39	7.58	8.76
1641206_at	sima	similar	-1.18	0.0002	0.0098	7.05	8.23
1641580_at	CG4681	CG4681 gene product from transcript CG4681-RA	-1.18	0.0076	0.13	4.14	5.32
1623587_at	CG31730	CG31730 gene product from transcript CG31730-RA	-1.17	0.0019	0.05	3.8	4.97
1624629_at	CG32119	CG32119 gene product from transcript CG32119-RA	-1.17	0.033	0.3	5.66	6.84
1625351_at	CG15572	CG15572 gene product from transcript CG15572-RA	-1.17	0.033	0.3	4.6	5.77
1625738_at	CG8420	CG8420 gene product from transcript CG8420-RB	-1.17	0.09	0.51	5.46	6.62
1625880_at	CG45049	CG45049 gene product from transcript CG45049-RC	-1.17	0.0081	0.13	6.39	7.56
1628848_at	CG17083	CG17083 gene product from transcript CG17083-RA	-1.17	0.025	0.25	5.03	6.2
1629141_at	InR	Insulin-like receptor	-1.17	0.038	0.32	7.94	9.1
1631804_s_at	CG45263	CG45263 gene product from transcript CG45263-RC	-1.17	0.0069	0.12	3.65	4.82
1633782_at	CG43058	CG43058 gene product from transcript CG43058-RA	-1.17	0.014	0.18	2.72	3.89
1637438_at	Wnt2	Wnt oncogene analog 2	-1.17	0.0013	0.039	3.56	4.73
1625261_x_at	CG13722	CG13722 gene product from transcript CG13722-RB	-1.16	0.18	0.7	4.46	5.62
1626064_at	CG42399	CG42399 gene product from transcript CG42399-RC	-1.16	0.0036	0.077	2.46	3.61
1627367_at	CG5653	CG5653 gene product from transcript CG5653-RA	-1.16	0.012	0.17	4.48	5.63
1628833_at	CG7311	CG7311 gene product from transcript CG7311-RD	-1.16	0.027	0.27	5.56	6.72
1628838_at	CG15286	CG15286 gene product from transcript CG15286-RA	-1.16	0.049	0.37	6.11	7.27
1629951_at	CG9863	CG9863 gene product from transcript CG9863-RB	-1.16	0.045	0.35	3.46	4.62
1633467_a_at			-1.16	0.024	0.25	5.6	6.76
1634085_at	CG31204	CG31204 gene product from transcript CG31204-RA	-1.16	0.068	0.44	5.1	6.26
1634505_at	CG34264	CG34264 gene product from transcript CG34264-RC	-1.16	0.14	0.63	4.67	5.83
1636158_at	CG8492	CG8492 gene product from transcript CG8492-RD	-1.16	0.0033	0.073	4.14	5.3
1636918_a_at	CG43343	CG43343 gene product from transcript CG43343-RB	-1.16	0.07	0.45	6.08	7.24
1639320_a_at	Ddc	Dopa decarboxylase	-1.16	0.48	1	11.3	12.5
1640728_at	CG30378	CG30378 gene product from transcript CG30378-RA	-1.16	0.027	0.27	3.75	4.9
1623427_at	CG7179	CG7179 gene product from transcript CG7179-RB	-1.15	0.0059	0.11	2.52	3.66
1624605_at	CG34175	CG34175 gene product from transcript CG34175-RA	-1.15	0.00049	0.019	2.63	3.78
1625469_at	CG3323	CG3323 gene product from transcript CG3323-RA	-1.15	0.085	0.5	6.71	7.86
1625654_at	GluRIIB	Glutamate receptor IIB	-1.15	0.0078	0.13	4	5.15
1626012_at	CG32846	CG32846 gene product from transcript CG32846-RB	-1.15	0.00012	0.0069	2.61	3.77
1626540_at			-1.15	0.00019	0.0095	3.9	5.05
1626662_at	CG12309	CG12309 gene product from transcript CG12309-RA	-1.15	0.099	0.53	8.12	9.28
1631442_at	Hex-t2	CG32849 gene product from transcript CG32849-RA	-1.15	0.1	0.53	6.37	7.52
1635921_at	CG3502	CG3502 gene product from transcript CG3502-RB	-1.15	0.51	1	6.2	7.34
1637897_at	CycT	Cyclin T	-1.15	0.011	0.16	6.56	7.71
1638334_at	CG13168	CG13168 gene product from transcript CG13168-RC	-1.15	0.086	0.5	6.19	7.35
1639662_at	CG15306	CG15306 gene product from transcript CG15306-RA	-1.15	0.085	0.5	9.26	10.4
1640280_at	lola	longitudinals lacking	-1.15	0.0099	0.15	6.97	8.13
1641727_at	CG17470	CG17470 gene product from transcript CG17470-RA	-1.15	0.17	0.69	8.12	9.27
1624961_at	CG6380	CG6380 gene product from transcript CG6380-RB	-1.14	0.16	0.67	6.29	7.42
1626730_s_at	tna	tonalli	-1.14	0.0035	0.075	9.9	11
1626892_at	del	deadlock	-1.14	0.054	0.39	5.43	6.56
1629307_s_at	hdc	headcase	-1.14	0.088	0.51	9.03	10.2
1630418_s_at	sals	sarcomere length short	-1.14	0.00094	0.031	10.6	11.8
1630972_at	CG4270	CG4270 gene product from transcript CG4270-RA	-1.14	0.12	0.58	6.15	7.29
1631456_at	CG6812	CG6812 gene product from transcript CG6812-RA	-1.14	3.9e-05	0.003	10.6	11.8
1631942_at	CG9425	CG9425 gene product from transcript CG9425-RB	-1.14	0.00051	0.02	7.79	8.92
1634749_a_at	CG32686	CG32686 gene product from transcript CG32686-RA	-1.14	0.041	0.33	4.45	5.59
1635833_at	CG4198	CG4198 gene product from transcript CG4198-RA	-1.14	0.052	0.38	4.58	5.72
1638699_at	CG6470	CG6470 gene product from transcript CG6470-RB	-1.14	0.082	0.49	5.27	6.41
1639008_at	CG15260	CG15260 gene product from transcript CG15260-RB	-1.14	0.0026	0.062	3.12	4.26
1640468_a_at			-1.14	0.016	0.2	3.99	5.12
1625933_at	CG14731	CG14731 gene product from transcript CG14731-RA	-1.13	0.0032	0.072	3.45	4.57
1627070_x_at	CG15040	CG15040 gene product from transcript CG15040-RA	-1.13	0.16	0.67	5.45	6.58
1628822_at	CG30271	CG30271 gene product from transcript CG30271-RI	-1.13	0.078	0.48	7.03	8.16
1628874_at	CG15200	CG15200 gene product from transcript CG15200-RA	-1.13	0.17	0.69	7.47	8.6
1628968_at	CG18469	CG18469 gene product from transcript CG18469-RA	-1.13	0.071	0.45	3.62	4.75
1630300_at	CG4706	CG4706 gene product from transcript CG4706-RA	-1.13	0.075	0.47	5.35	6.47
1631447_at	CG10307	CG10307 gene product from transcript CG10307-RA	-1.13	0.035	0.31	3.41	4.54
1633544_at	SdhBL	Succinate dehydrogenase, subunit B (iron-sulfur)-like	-1.13	0.08	0.48	7.66	8.79
1635535_at	CG1287	CG1287 gene product from transcript CG1287-RA	-1.13	0.11	0.55	5.31	6.44
1635951_at	CG7069	CG7069 gene product from transcript CG7069-RA	-1.13	0.0086	0.14	4.73	5.87
1636435_at	CG11068	CG11068 gene product from transcript CG11068-RA	-1.13	0.05	0.38	5.37	6.5
1637049_at	bi	bifid	-1.13	0.00061	0.023	8.22	9.35
1637187_at	CG9861	CG9861 gene product from transcript CG9861-RA	-1.13	0.038	0.32	6.89	8.02
1638121_at	CG9961	CG9961 gene product from transcript CG9961-RB	-1.13	0.039	0.32	4.63	5.76
1638679_at			-1.13	0.029	0.28	3.96	5.09
1639306_s_at	Hipk	Homeodomain interacting protein kinase	-1.13	0.011	0.16	9.54	10.7
1639408_a_at	shakB	shaking B	-1.13	0.021	0.23	4.61	5.74
1641114_at	mbl	CG33197 gene product from transcript CG33197-RP	-1.13	0.15	0.65	4.74	5.87
1641263_at	CG31816	CG31816 gene product from transcript CG31816-RA	-1.13	0.2	0.74	5.97	7.09
1641364_at	CG8949	CG8949 gene product from transcript CG8949-RD	-1.13	0.00025	0.012	6.49	7.63
1641525_at	CG8236	CG8236 gene product from transcript CG8236-RA	-1.13	0.00075	0.026	3.79	4.92
1623467_at	CG8087	CG8087 gene product from transcript CG8087-RA	-1.12	0.035	0.31	12.7	13.8
1624694_at	tbrd-1	testis-specifically expressed bromodomain containing protein-1	-1.12	0.066	0.43	6.3	7.42
1629152_at	CR31451	ncRNA	-1.12	0.0024	0.059	9.31	10.4
1629402_at	CG7024	CG7024 gene product from transcript CG7024-RA	-1.12	0.0064	0.11	4.98	6.1
1632108_at	CG30384	CG30384 gene product from transcript CG30384-RA	-1.12	0.00034	0.015	2.59	3.71
1632387_at	CG11983	CG11983 gene product from transcript CG11983-RA	-1.12	0.011	0.16	4.19	5.31
1634319_at	CG14316	CG14316 gene product from transcript CG14316-RA	-1.12	0.11	0.55	5.45	6.57
1634702_at	CG7227	CG7227 gene product from transcript CG7227-RC	-1.12	0.16	0.67	3.41	4.53
1636703_at	CG31817	CG31817 gene product from transcript CG31817-RB	-1.12	0.015	0.19	3.73	4.85
1636850_at	CR41601	ncRNA	-1.12	0.065	0.43	3.92	5.04
1637204_at	Ptp99A	Protein tyrosine phosphatase 99A	-1.12	0.064	0.43	6.09	7.22
1637351_at	CG15631	CG15631 gene product from transcript CG15631-RB	-1.12	0.098	0.53	5.61	6.72
1637901_at	CG14151	CG14151 gene product from transcript CG14151-RA	-1.12	0.086	0.5	5.7	6.82
1638910_at	CG5561	CG5561 gene product from transcript CG5561-RA	-1.12	0.029	0.28	3.68	4.8
1640618_at	CG13884	CG13884 gene product from transcript CG13884-RA	-1.12	0.12	0.58	5.18	6.3
1623465_at	CG6138	CG6138 gene product from transcript CG6138-RA	-1.11	0.14	0.63	5.95	7.05
1625783_at	CG9445	CG9445 gene product from transcript CG9445-RA	-1.11	0.006	0.11	4.32	5.43
1626197_at	CG31391	CG31391 gene product from transcript CG31391-RA	-1.11	0.063	0.42	5.83	6.94
1627084_s_at	CG13164	CG13164 gene product from transcript CG13164-RE	-1.11	0.13	0.6	8.47	9.58
1629462_at	CG30192	CG30192 gene product from transcript CG30192-RA	-1.11	0.19	0.72	7.11	8.23
1631172_at	CG7848	CG7848 gene product from transcript CG7848-RA	-1.11	0.072	0.45	6.75	7.87
1631991_at	CG5089	CG5089 gene product from transcript CG5089-RA	-1.11	0.087	0.51	9.44	10.6
1633056_at	CG7387	CG7387 gene product from transcript CG7387-RA	-1.11	0.036	0.31	5.34	6.46
1636298_at	CG31093	CG31093 gene product from transcript CG31093-RA	-1.11	0.14	0.63	6.76	7.88
1636373_at	gudu	CG5155 gene product from transcript CG5155-RA	-1.11	0.043	0.34	5.05	6.16
1637080_at	CG9129	CG9129 gene product from transcript CG9129-RA	-1.11	0.17	0.69	6.67	7.78
1637441_at	CG3982	CG3982 gene product from transcript CG3982-RA	-1.11	0.1	0.53	9.12	10.2
1638483_at	CG10920	CG10920 gene product from transcript CG10920-RA	-1.11	0.048	0.37	3.14	4.25
1639193_a_at	CG1971	CG1971 gene product from transcript CG1971-RA	-1.11	0.071	0.45	5.13	6.24
1639251_at	Trf4-2	CG17462 gene product from transcript CG17462-RA	-1.11	0.0049	0.096	5.13	6.24
1640034_at	CG13110	CG13110 gene product from transcript CG13110-RA	-1.11	0.28	0.84	6.55	7.66
1641702_at	CG6614	CG6614 gene product from transcript CG6614-RC	-1.11	0.02	0.22	3.14	4.24
1624197_a_at	CG6652	CG6652 gene product from transcript CG6652-RA	-1.1	0.067	0.44	8.44	9.54
1624232_at	CG13891	CG13891 gene product from transcript CG13891-RA	-1.1	0.0055	0.1	3.3	4.39
1624653_at	Tsp42A	Tetraspanin 42A	-1.1	0.069	0.44	4.12	5.22
1626179_s_at	Hsp60C	CG7235 gene product from transcript CG7235-RA	-1.1	0.099	0.53	9.01	10.1
1626418_a_at	CG14691	CG14691 gene product from transcript CG14691-RA	-1.1	0.012	0.17	4.24	5.35
1627537_at	CG3085	CG3085 gene product from transcript CG3085-RB	-1.1	0.06	0.41	6.79	7.88
1629698_at	CG3515	CG3515 gene product from transcript CG3515-RA	-1.1	0.0023	0.057	3.78	4.87
1631346_a_at	CG30412	CG30412 gene product from transcript CG30412-RA	-1.1	0.13	0.6	7.24	8.35
1631349_s_at			-1.1	0.00094	0.031	4	5.1
1632422_s_at	CG42733	CG42733 gene product from transcript CG42733-RD	-1.1	0.18	0.7	6.52	7.61
1632432_at	CG9850	CG9850 gene product from transcript CG9850-RC	-1.1	0.43	0.98	11.7	12.8
1632644_s_at	cpo	couch potato	-1.1	0.031	0.29	8.3	9.4
1633450_at	CG16781	CG16781 gene product from transcript CG16781-RA	-1.1	0.12	0.58	6.24	7.33
1633457_at	CG15144	CG15144 gene product from transcript CG15144-RB	-1.1	0.017	0.21	4.29	5.39
1633491_s_at			-1.1	0.00013	0.0073	6.6	7.7
1633593_s_at			-1.1	0.099	0.53	7.52	8.62
1633881_at	sqa	spaghetti-squash activator	-1.1	0.00013	0.0073	8.49	9.59
1634177_a_at	CG31055	CG31055 gene product from transcript CG31055-RB	-1.1	0.036	0.31	3.59	4.69
1637023_at	CG14370	CG14370 gene product from transcript CG14370-RA	-1.1	0.18	0.7	4.77	5.87
1637037_at	ade3	adenosine 3	-1.1	0.32	0.88	10.6	11.6
1637762_s_at			-1.1	0.065	0.43	5.12	6.22
1638503_at	CG10969	CG10969 gene product from transcript CG10969-RA	-1.1	0.0023	0.057	2.42	3.52
1640113_at	CG14183	CG14183 gene product from transcript CG14183-RA	-1.1	0.093	0.52	5.28	6.38
1640124_at	CG6036	CG6036 gene product from transcript CG6036-RA	-1.1	0.05	0.38	5.35	6.46
1640548_at	CG2854	CG2854 gene product from transcript CG2854-RA	-1.1	0.0036	0.077	2.75	3.85
1640850_at	cindr	CIN85 and CD2AP orthologue	-1.1	1.5e-05	0.0014	2.64	3.74
1641471_at	CG2053	CG2053 gene product from transcript CG2053-RB	-1.1	0.0091	0.14	3.54	4.64
1624630_at	CG30103	CG30103 gene product from transcript CG30103-RA	-1.09	0.02	0.22	3.53	4.62
1624976_at	CG32026	CG32026 gene product from transcript CG32026-RA	-1.09	0.084	0.5	6.08	7.17
1625025_a_at	CG31286	CG31286 gene product from transcript CG31286-RB	-1.09	0.074	0.46	4.79	5.87
1626023_at	CG14932	CG14932 gene product from transcript CG14932-RB	-1.09	0.085	0.5	4.84	5.94
1626396_s_at			-1.09	0.0074	0.13	4.91	6
1627689_at			-1.09	0.041	0.33	3.97	5.06
1628504_at	CG16852	CG16852 gene product from transcript CG16852-RA	-1.09	0.074	0.46	4.15	5.24
1633111_at	Porin2	CG17137 gene product from transcript CG17137-RB	-1.09	0.13	0.6	5.37	6.46
1633550_a_at	Ubx	Ultrabithorax	-1.09	2.2e-05	0.0019	2.74	3.83
1639220_at	CG7716	CG7716 gene product from transcript CG7716-RA	-1.09	0.045	0.35	5.25	6.34
1639488_at	CG6140	CG6140 gene product from transcript CG6140-RB	-1.09	0.065	0.43	6.08	7.18
1639740_a_at	CG32548	CG32548 gene product from transcript CG32548-RB	-1.09	0.062	0.42	6.24	7.33
1623295_at	CG8564	CG8564 gene product from transcript CG8564-RC	-1.08	0.096	0.53	7.53	8.61
1623535_at	CG7164	CG7164 gene product from transcript CG7164-RB	-1.08	0.085	0.5	5.7	6.78
1624624_at	mud	mushroom body defect	-1.08	0.11	0.55	6.15	7.23
1626441_at	CG5139	CG5139 gene product from transcript CG5139-RA	-1.08	0.21	0.75	6.1	7.18
1626849_at	CG7251	CG7251 gene product from transcript CG7251-RB	-1.08	0.097	0.53	6.52	7.6
1627953_at	mod(mdg4)	modifier of mdg4	-1.08	0.00027	0.012	6.57	7.65
1628139_at	CG30385	CG30385 gene product from transcript CG30385-RA	-1.08	8.6e-12	1.6e-08	2.8	3.88
1628620_at	CG32806	CG32806 gene product from transcript CG32806-RA	-1.08	0.021	0.23	4.66	5.75
1628953_at	CG7131	CG7131 gene product from transcript CG7131-RA	-1.08	0.028	0.27	5.96	7.05
1628979_at	CG32396	CG32396 gene product from transcript CG32396-RA	-1.08	0.01	0.15	4.78	5.85
1630172_at	CG10950	CG10950 gene product from transcript CG10950-RA	-1.08	0.065	0.43	5.17	6.25
1630309_s_at	Imp	IGF-II mRNA-binding protein	-1.08	0.11	0.55	9.48	10.6
1630524_at	Galphaq	G protein alpha q subunit	-1.08	0.027	0.27	7.57	8.65
1632246_at	CG14383	CG14383 gene product from transcript CG14383-RA	-1.08	0.01	0.15	3.31	4.39
1633506_s_at	CG6091	CG6091 gene product from transcript CG6091-RF	-1.08	0.0044	0.089	7.1	8.18
1635268_at	CG31806	CG31806 gene product from transcript CG31806-RB	-1.08	0.23	0.78	6.07	7.15
1636218_at	CG7813	CG7813 gene product from transcript CG7813-RA	-1.08	0.13	0.6	6.01	7.1
1636288_at	yuri	yuri gagarin	-1.08	0.016	0.2	3.88	4.96
1638222_at	CG8252	CG8252 gene product from transcript CG8252-RA	-1.08	0.025	0.25	4.14	5.22
1639179_at	CG5103	CG5103 gene product from transcript CG5103-RA	-1.08	0.0024	0.059	3.81	4.89
1640809_at	CG12105	CG12105 gene product from transcript CG12105-RA	-1.08	0.011	0.16	4.44	5.52
1624114_at	Klp59C	Kinesin-like protein at 59C	-1.07	0.024	0.25	4.17	5.24
1624291_at	CG6685	CG6685 gene product from transcript CG6685-RB	-1.07	0.028	0.27	5.03	6.1
1624835_at	CG10869	CG10869 gene product from transcript CG10869-RA	-1.07	0.095	0.52	7.89	8.96
1625385_at	ct	cut	-1.07	0.095	0.52	5.14	6.21
1626963_at	CG8746	CG8746 gene product from transcript CG8746-RA	-1.07	0.054	0.39	4.61	5.68
1627816_a_at	CG32264	CG32264 gene product from transcript CG32264-RK	-1.07	0.00029	0.013	9.94	11
1628693_at	CG15429	CG15429 gene product from transcript CG15429-RA	-1.07	0.027	0.27	3.17	4.25
1631815_at	CG14689	CG14689 gene product from transcript CG14689-RA	-1.07	0.049	0.37	5.38	6.45
1632568_at	CG3223	CG3223 gene product from transcript CG3223-RA	-1.07	0.13	0.6	9.44	10.5
1632730_at	CG14013	CG14013 gene product from transcript CG14013-RA	-1.07	0.03	0.28	4.14	5.21
1633220_at	CG16739	CG16739 gene product from transcript CG16739-RA	-1.07	0.13	0.6	4.46	5.53
1633327_at	CG11023	CG11023 gene product from transcript CG11023-RB	-1.07	0.12	0.58	5.77	6.84
1634082_at	eIF4E-4	CG10124 gene product from transcript CG10124-RA	-1.07	0.16	0.67	5.93	7
1634301_at	CG14017	CG14017 gene product from transcript CG14017-RA	-1.07	0.041	0.33	3.79	4.86
1634499_at	CG8565	CG8565 gene product from transcript CG8565-RA	-1.07	0.15	0.65	8.11	9.19
1634826_at	CG13337	CG13337 gene product from transcript CG13337-RA	-1.07	0.0067	0.12	2.7	3.76
1635127_at	CG34398	CG34398 gene product from transcript CG34398-RE	-1.07	0.0041	0.085	6.2	7.28
1635435_at	CG30278	CG30278 gene product from transcript CG30278-RC	-1.07	0.13	0.6	5.1	6.17
1636489_at	CG5987	CG5987 gene product from transcript CG5987-RA	-1.07	0.02	0.22	5.93	7
1637521_at	CG13449	CG13449 gene product from transcript CG13449-RA	-1.07	0.037	0.32	6.78	7.85
1637880_at	CG13606	CG13606 gene product from transcript CG13606-RD	-1.07	0.41	0.96	2.86	3.93
1639246_at	CG4714	CG4714 gene product from transcript CG4714-RA	-1.07	0.063	0.42	5.53	6.6
1639826_at	rudhira	CG43154 gene product from transcript CG43154-RD	-1.07	0.0041	0.085	10	11.1
1641197_at	CG43331	CG43331 gene product from transcript CG43331-RA	-1.07	0.019	0.22	2.7	3.77
1623008_at	CG5565	CG5565 gene product from transcript CG5565-RA	-1.06	0.12	0.58	5.38	6.43
1623032_at	CG2336	CG2336 gene product from transcript CG2336-RA	-1.06	0.068	0.44	4.55	5.62
1623447_a_at	GC2	Glutamate Carrier 2	-1.06	0.029	0.28	4.2	5.26
1626031_at	CG12539	CG12539 gene product from transcript CG12539-RA	-1.06	0.54	1	9.79	10.8
1626413_at	Rbp1-like	CG1987 gene product from transcript CG1987-RC	-1.06	0.00032	0.014	5	6.06
1626713_at	CG6629	CG6629 gene product from transcript CG6629-RA	-1.06	0.25	0.8	5.75	6.81
1627557_a_at	CG9632	CG9632 gene product from transcript CG9632-RA	-1.06	0.083	0.49	6.47	7.53
1628736_at	CG1137	CG1137 gene product from transcript CG1137-RA	-1.06	0.15	0.65	5.94	7
1629128_at	CG8701	CG8701 gene product from transcript CG8701-RA	-1.06	0.13	0.6	10.2	11.3
1631235_at	CG9899	CG9899 gene product from transcript CG9899-RA	-1.06	0.00061	0.023	2.87	3.93
1631436_at	Mst98Cb	Male-specific RNA 98Cb	-1.06	0.09	0.51	7.5	8.56
1632885_at	Adgf-A2	Adenosine deaminase-related growth factor A2	-1.06	0.12	0.58	6.02	7.07
1633199_at	Mst98Ca	Male-specific RNA 98Ca	-1.06	0.076	0.47	10.1	11.2
1633852_at	fne	found in neurons	-1.06	0.017	0.21	8.58	9.64
1634190_a_at	CG6138	CG6138 gene product from transcript CG6138-RA	-1.06	0.15	0.65	4.77	5.83
1635766_at	Fs(2)Ket	Female sterile (2) Ketel	-1.06	0.077	0.47	8.34	9.4
1636461_at	CG3630	CG3630 gene product from transcript CG3630-RD	-1.06	0.0026	0.062	9.17	10.2
1636753_at	CG7094	CG7094 gene product from transcript CG7094-RA	-1.06	0.12	0.58	6.02	7.08
1637780_a_at	CG4836	CG4836 gene product from transcript CG4836-RC	-1.06	0.14	0.63	10.2	11.3
1637989_at	CG4810	CG4810 gene product from transcript CG4810-RA	-1.06	0.045	0.35	4.86	5.92
1638060_at	CG10077	CG10077 gene product from transcript CG10077-RA	-1.06	0.066	0.43	9.05	10.1
1638296_at	S-Lap4	Sperm-Leucylaminopeptidase 4	-1.06	0.11	0.55	9.9	11
1638988_at	CG12914	CG12914 gene product from transcript CG12914-RA	-1.06	0.00059	0.022	2.36	3.42
1641237_a_at			-1.06	0.019	0.22	6.64	7.7
1641368_at	step	steppke	-1.06	0.00022	0.011	6.8	7.86
1641493_at	SkpD	SKP1-related D	-1.06	0.027	0.27	4.46	5.53
1622956_at	CG31542	CG31542 gene product from transcript CG31542-RC	-1.05	0.018	0.21	4.6	5.65
1624080_s_at	Trn	Transportin	-1.05	0.0045	0.09	9.01	10.1
1624678_at	CG9570	CG9570 gene product from transcript CG9570-RA	-1.05	0.059	0.41	5.05	6.1
1625698_at			-1.05	0.081	0.49	11.1	12.2
1628383_at	CG3330	CG3330 gene product from transcript CG3330-RA	-1.05	0.087	0.51	9.33	10.4
1629295_at	CHES-1-like	Checkpoint suppressor homologue	-1.05	0.014	0.18	8.13	9.18
1630162_at	B9d1	CG14870 gene product from transcript CG14870-RA	-1.05	0.049	0.37	5.45	6.5
1631554_at	CG42492	CG42492 gene product from transcript CG42492-RE	-1.05	0.17	0.69	8.66	9.71
1631725_at	CG4691	CG4691 gene product from transcript CG4691-RA	-1.05	0.12	0.58	8.47	9.52
1632993_at	S-Lap1	Sperm-Leucylaminopeptidase 1	-1.05	0.085	0.5	11	12
1634214_a_at	Ctr1C	Copper transporter 1C	-1.05	0.0018	0.048	3.47	4.52
1636962_at	CG8349	CG8349 gene product from transcript CG8349-RA	-1.05	0.091	0.52	4.82	5.87
1637944_at	CG10841	CG10841 gene product from transcript CG10841-RA	-1.05	0.098	0.53	4.71	5.76
1638969_at	CG6279	CG6279 gene product from transcript CG6279-RA	-1.05	0.054	0.39	7.45	8.5
1640196_at	CG11929	CG11929 gene product from transcript CG11929-RA	-1.05	0.11	0.55	6.22	7.27
1641042_at	CG16820	CG16820 gene product from transcript CG16820-RA	-1.05	0.035	0.31	6.62	7.67
1641363_at	CG3517	CG3517 gene product from transcript CG3517-RA	-1.05	0.2	0.74	6.37	7.42
1623316_at	CG14785	CG14785 gene product from transcript CG14785-RA	-1.04	0.0005	0.02	3.38	4.43
1623745_at	CG31528	CG31528 gene product from transcript CG31528-RA	-1.04	0.14	0.63	7.53	8.57
1624201_at	CG15498	CG15498 gene product from transcript CG15498-RA	-1.04	0.11	0.55	5.93	6.96
1624821_at	CG8586	CG8586 gene product from transcript CG8586-RC	-1.04	0.15	0.65	7.78	8.82
1624889_a_at	Reph	Regulator of eph expression	-1.04	0.016	0.2	8.08	9.12
1627564_s_at	Smg5	CG8954 gene product from transcript CG8954-RB	-1.04	0.011	0.16	9.43	10.5
1627984_at	CG13917	CG13917 gene product from transcript CG13917-RC	-1.04	0.0076	0.13	5.03	6.07
1629787_at	CG31642	CG31642 gene product from transcript CG31642-RA	-1.04	0.054	0.39	6.82	7.85
1631653_at	CG15395	CG15395 gene product from transcript CG15395-RB	-1.04	0.063	0.42	4.08	5.12
1632368_at	djl	don juan like	-1.04	0.16	0.67	8.37	9.41
1632607_at	CG33189	CG33189 gene product from transcript CG33189-RA	-1.04	0.18	0.7	6.37	7.41
1632761_at	CG34106	CG34106 gene product from transcript CG34106-RB	-1.04	0.029	0.28	3.63	4.67
1632999_at	CG15468	CG15468 gene product from transcript CG15468-RA	-1.04	0.068	0.44	5.48	6.52
1633068_at	loopin-1	CG4750 gene product from transcript CG4750-RC	-1.04	0.087	0.51	11.5	12.5
1633992_at	CG2137	CG2137 gene product from transcript CG2137-RA	-1.04	0.0065	0.12	4.25	5.3
1634765_at	CG14739	CG14739 gene product from transcript CG14739-RA	-1.04	0.16	0.67	5.91	6.95
1635208_at	CG9934	CG9934 gene product from transcript CG9934-RA	-1.04	0.078	0.48	10.3	11.4
1635408_at	CG13700	CG13700 gene product from transcript CG13700-RD	-1.04	0.11	0.55	5.96	7
1636256_s_at			-1.04	0.14	0.63	6.21	7.25
1637105_at	rgr	regular	-1.04	0.036	0.31	7.39	8.43
1637866_at	CG9246	CG9246 gene product from transcript CG9246-RA	-1.04	0.0016	0.044	7.68	8.72
1638933_at	mus304	mutagen-sensitive 304	-1.04	7.5e-06	0.00087	5.56	6.6
1639556_at	CG31805	CG31805 gene product from transcript CG31805-RB	-1.04	0.12	0.58	5.66	6.69
1640621_at	ACXB	CG17174 gene product from transcript CG17174-RA	-1.04	0.005	0.097	2.66	3.7
1641315_at	CG15125	CG15125 gene product from transcript CG15125-RA	-1.04	0.023	0.24	3.74	4.78
1623106_s_at	CtBP	C-terminal Binding Protein	-1.03	0.0015	0.043	9.21	10.2
1624508_at	CG13526	CG13526 gene product from transcript CG13526-RA	-1.03	0.019	0.22	3.07	4.11
1624556_s_at	bol	boule	-1.03	0.15	0.65	8.69	9.72
1626073_a_at	mud	mushroom body defect	-1.03	0.091	0.52	6.14	7.17
1626797_a_at	Ntl	Neurotransmitter transporter-like	-1.03	0.093	0.52	5.33	6.36
1626879_at	CG15198	CG15198 gene product from transcript CG15198-RA	-1.03	0.1	0.53	6.57	7.59
1627737_at	CG13008	CG13008 gene product from transcript CG13008-RA	-1.03	0.08	0.48	6.98	8
1628388_at	CG3823	CG3823 gene product from transcript CG3823-RA	-1.03	0.23	0.78	4.82	5.84
1628680_at	CG13581	CG13581 gene product from transcript CG13581-RA	-1.03	0.048	0.37	3.88	4.91
1628711_at	CG12307	CG12307 gene product from transcript CG12307-RA	-1.03	0.13	0.6	6.75	7.78
1628872_at	S-Lap2	Sperm-Leucylaminopeptidase 2	-1.03	0.13	0.6	9.89	10.9
1630601_at	CG15128	CG15128 gene product from transcript CG15128-RA	-1.03	0.13	0.6	7.2	8.23
1630891_at	CG31010	CG31010 gene product from transcript CG31010-RA	-1.03	0.091	0.52	5.52	6.55
1632204_at	Mmp1	Matrix metalloproteinase 1	-1.03	0.42	0.97	6.77	7.8
1633093_at	CG12983	CG12983 gene product from transcript CG12983-RE	-1.03	0.07	0.45	4.49	5.52
1633451_at	Rbp1-like	CG1987 gene product from transcript CG1987-RC	-1.03	0.21	0.75	6.84	7.87
1634447_at	CG31140	CG31140 gene product from transcript CG31140-RB	-1.03	0.0054	0.1	8.89	9.92
1634976_at	Pif2	PFTAIRE-interacting factor 2	-1.03	0.061	0.42	5.06	6.09
1635129_at	CG6332	CG6332 gene product from transcript CG6332-RA	-1.03	0.14	0.63	8.24	9.27
1637504_at	CG17754	CG17754 gene product from transcript CG17754-RG	-1.03	0.17	0.69	8.88	9.92
1637838_at	CG34380	CG34380 gene product from transcript CG34380-RD	-1.03	6.9e-05	0.0046	3.51	4.54
1639126_at	CG31874	CG31874 gene product from transcript CG31874-RA	-1.03	0.01	0.15	3.27	4.3
1639232_s_at	SP1029	CG11956 gene product from transcript CG11956-RA	-1.03	0.42	0.97	6.97	8
1639582_at	Pde11	Phosphodiesterase 11	-1.03	0.014	0.18	7.59	8.63
1640235_at	hid	head involution defective	-1.03	0.1	0.53	7	8.03
1640535_s_at	CG43098	CG43098 gene product from transcript CG43098-RA	-1.03	0.19	0.72	4.71	5.75
1641101_at	CG32141	CG32141 gene product from transcript CG32141-RA	-1.03	0.19	0.72	8.71	9.74
1641222_at	CG15142	CG15142 gene product from transcript CG15142-RA	-1.03	0.0014	0.041	3.13	4.16
1623089_at	Mst84Db	Male-specific RNA 84Db	-1.02	0.22	0.76	9.97	11
1624116_at	Mst36Fa	Male-specific transcript 36Fa	-1.02	0.047	0.36	4.71	5.73
1624725_at	CG9626	CG9626 gene product from transcript CG9626-RC	-1.02	0.03	0.28	5.09	6.11
1624987_at	CG3345	CG3345 gene product from transcript CG3345-RA	-1.02	0.13	0.6	6.74	7.76
1627371_at	CG4744	CG4744 gene product from transcript CG4744-RA	-1.02	0.071	0.45	4.77	5.79
1627568_at	CG14109	CG14109 gene product from transcript CG14109-RB	-1.02	0.2	0.74	9.15	10.2
1628358_at	Tob	CG9214 gene product from transcript CG9214-RC	-1.02	0.071	0.45	5.83	6.85
1629751_at	CG13693	CG13693 gene product from transcript CG13693-RA	-1.02	0.083	0.49	5.1	6.12
1630819_at	tHMG2	testis-enriched HMG-box-containing protein 2	-1.02	0.25	0.8	9.04	10.1
1630829_at	PIP5K59B	Phosphatidylinositol 4-phosphate 5-kinase at 59B	-1.02	2.2e-06	0.00036	3.43	4.44
1631195_at	CG30156	CG30156 gene product from transcript CG30156-RB	-1.02	0.065	0.43	6.01	7.03
1633184_at	CG9389	CG9389 gene product from transcript CG9389-RA	-1.02	0.095	0.52	6.21	7.23
1633800_s_at	CG10089	CG10089 gene product from transcript CG10089-RE	-1.02	0.051	0.38	6.84	7.86
1633986_at	CG5466	CG5466 gene product from transcript CG5466-RA	-1.02	0.013	0.17	5.85	6.87
1634629_at	CG13359	CG13359 gene product from transcript CG13359-RA	-1.02	0.00043	0.017	3.08	4.1
1634811_at	CG33060	CG33060 gene product from transcript CG33060-RB	-1.02	0.11	0.55	5.31	6.33
1634964_at	CG7794	CG7794 gene product from transcript CG7794-RA	-1.02	0.0046	0.092	3.77	4.79
1635144_at	klg	klingon	-1.02	0.00016	0.0084	3.66	4.69
1635918_at	CG34401	CG34401 gene product from transcript CG34401-RB	-1.02	0.0018	0.048	9.83	10.8
1636128_at	CG13838	CG13838 gene product from transcript CG13838-RA	-1.02	0.1	0.53	2.67	3.7
1636211_at	CG12782	CG12782 gene product from transcript CG12782-RA	-1.02	0.061	0.42	2.9	3.92
1636444_at	CG13871	CG13871 gene product from transcript CG13871-RA	-1.02	0.031	0.29	4	5.03
1638220_at	CG16888	CG16888 gene product from transcript CG16888-RA	-1.02	0.23	0.78	3.73	4.75
1638781_at	CG31913	CG31913 gene product from transcript CG31913-RA	-1.02	0.079	0.48	4.23	5.25
1639002_s_at	CG42666	CG42666 gene product from transcript CG42666-RG	-1.02	0.11	0.55	4.48	5.5
1639073_at	CG10104	CG10104 gene product from transcript CG10104-RA	-1.02	2.2e-06	0.00036	3.39	4.41
1639298_at	CG3213	CG3213 gene product from transcript CG3213-RA	-1.02	0.12	0.58	8.29	9.3
1639634_at	CG12860	CG12860 gene product from transcript CG12860-RA	-1.02	0.17	0.69	7.92	8.94
1623084_at	sgg	shaggy	-1.01	0.085	0.5	6.99	8
1623116_at			-1.01	1.1e-09	1.1e-06	2.47	3.47
1623297_at	CG18371	CG18371 gene product from transcript CG18371-RA	-1.01	0.22	0.76	5.56	6.57
1623431_at	CG13423	CG13423 gene product from transcript CG13423-RA	-1.01	0.0064	0.11	3.15	4.16
1623433_at	CG30369	CG30369 gene product from transcript CG30369-RA	-1.01	0.13	0.6	5.12	6.13
1623767_at	CG17839	CG17839 gene product from transcript CG17839-RB	-1.01	0.089	0.51	7.57	8.58
1624928_at	Crtc	CREB-regulated transcription coactivator	-1.01	0.036	0.31	7.94	8.96
1625631_at	glob2	globin 2	-1.01	0.19	0.72	6.73	7.74
1626171_at			-1.01	0.22	0.76	6.36	7.37
1627928_at	CG12229	CG12229 gene product from transcript CG12229-RA	-1.01	0.17	0.69	6.58	7.59
1628051_at	CG30376	CG30376 gene product from transcript CG30376-RA	-1.01	0.23	0.78	6.96	7.97
1628650_at	CG31538	CG31538 gene product from transcript CG31538-RA	-1.01	0.14	0.63	8.64	9.65
1629605_at	CG15056	CG15056 gene product from transcript CG15056-RA	-1.01	0.024	0.25	4.11	5.12
1631238_at	Hsp60B	Heat shock protein 60 related	-1.01	0.043	0.34	6.25	7.26
1631445_at	CG32106	CG32106 gene product from transcript CG32106-RD	-1.01	0.054	0.39	3.86	4.87
1632035_at			-1.01	0.003	0.069	4.14	5.14
1632102_a_at	CG15580	CG15580 gene product from transcript CG15580-RA	-1.01	0.0019	0.05	3.28	4.3
1633231_a_at	Trf2	TATA box binding protein-related factor 2	-1.01	0.026	0.26	8.04	9.05
1633652_at	CG12784	CG12784 gene product from transcript CG12784-RA	-1.01	0.31	0.87	5.58	6.59
1635037_at	CG4022	CG4022 gene product from transcript CG4022-RC	-1.01	0.012	0.17	4.5	5.51
1637215_at	eIF3gb	eIF3g paralogue b	-1.01	0.034	0.3	4.24	5.25
1638469_s_at	CG3857	CG3857 gene product from transcript CG3857-RA	-1.01	0.0016	0.044	7.48	8.49
1638734_at	CG4907	CG4907 gene product from transcript CG4907-RA	-1.01	0.091	0.52	6.37	7.38
1640321_at	Atg17	Autophagy-related 17	-1.01	0.035	0.31	4.15	5.16
1641386_at	CG32295	CG32295 gene product from transcript CG32295-RA	-1.01	0.051	0.38	4.09	5.1
1624073_at	CG15800	CG15800 gene product from transcript CG15800-RA	-1	0.16	0.67	4.03	5.03
1624456_at	CG17154	CG17154 gene product from transcript CG17154-RA	-1	0.22	0.76	4.98	5.99
1624719_at	CG10777	CG10777 gene product from transcript CG10777-RB	-1	0.021	0.23	8.67	9.67
1625411_at			-1	2.9e-07	8.8e-05	2.54	3.53
1625585_at	CG6481	CG6481 gene product from transcript CG6481-RA	-1	0.19	0.72	6.14	7.13
1626365_at	CG33322	CG33322 gene product from transcript CG33322-RA	-1	0.022	0.24	5.28	6.29
1629743_at	CG11663	CG11663 gene product from transcript CG11663-RA	-1	0.069	0.44	5.37	6.37
1629814_at	RacGAP84C	Rac GTPase activating protein at 84C	-1	0.028	0.27	3.3	4.3
1630153_a_at	CG1988	CG1988 gene product from transcript CG1988-RB	-1	0.12	0.58	8.23	9.22
1630737_at	CG4661	CG4661 gene product from transcript CG4661-RA	-1	0.16	0.67	6.28	7.28
1631621_s_at	egh	egghead	-1	0.045	0.35	9.65	10.6
1631848_at	CG9235	CG9235 gene product from transcript CG9235-RA	-1	0.11	0.55	4.49	5.5
1632969_at	ACXA	CG17176 gene product from transcript CG17176-RG	-1	0.098	0.53	5.11	6.11
1633152_at	mod(mdg4)	modifier of mdg4	-1	1.1e-07	4.6e-05	3.24	4.24
1633479_a_at	CG4270	CG4270 gene product from transcript CG4270-RA	-1	0.074	0.46	4.3	5.3
1633539_s_at	Hsp60D	CG16954 gene product from transcript CG16954-RA	-1	0.037	0.32	3.61	4.61
1634084_at	CG4213	CG4213 gene product from transcript CG4213-RA	-1	0.02	0.22	7.99	8.99
1634113_at	geko	CG13695 gene product from transcript CG13695-RB	-1	2.1e-05	0.0018	9.25	10.2
1635802_s_at	CG9279	CG9279 gene product from transcript CG9279-RB	-1	3.7e-05	0.0029	3.69	4.69
1636834_at	ms(3)K81	male sterile (3) K81	-1	0.015	0.19	3.03	4.03
1637117_at	CG9483	CG9483 gene product from transcript CG9483-RA	-1	0.21	0.75	4.6	5.6
1637501_a_at	CG1835	CG1835 gene product from transcript CG1835-RC	-1	0.14	0.63	7.71	8.71
1637823_at	CG1434	CG1434 gene product from transcript CG1434-RB	-1	0.0054	0.1	4.82	5.82
1638366_at			-1	0.00011	0.0066	3.08	4.09
1638648_at	CG8160	CG8160 gene product from transcript CG8160-RA	-1	0.0084	0.14	11.6	12.6
1640450_at	CG9722	CG9722 gene product from transcript CG9722-RA	-1	0.033	0.3	4.32	5.32
1623294_at	CG17669	CG17669 gene product from transcript CG17669-RA	-0.99	0.061	0.42	5.46	6.45
1624444_at	Mst84Da	Male-specific RNA 84Da	-0.99	0.22	0.76	9.85	10.8
1625511_at	CG34383	CG34383 gene product from transcript CG34383-RJ	-0.99	0.083	0.49	6.86	7.85
1626077_s_at	CG43143	CG43143 gene product from transcript CG43143-RI	-0.99	0.032	0.29	7.44	8.43
1626292_at	S-Lap8	Sperm-Leucylaminopeptidase 8	-0.99	0.11	0.55	10.5	11.5
1628225_at	CG32391	CG32391 gene product from transcript CG32391-RC	-0.99	0.0016	0.044	2.58	3.58
1629240_at	Mst84Dc	Male-specific RNA 84Dc	-0.99	0.2	0.74	10.3	11.3
1630255_at	CG31676	CG31676 gene product from transcript CG31676-RB	-0.99	0.00032	0.014	8.03	9.01
1630327_at	CG14684	CG14684 gene product from transcript CG14684-RA	-0.99	0.00066	0.024	3.07	4.06
1630680_at	Inx5	Innexin 5	-0.99	0.012	0.17	3.9	4.89
1633912_at	CG2113	CG2113 gene product from transcript CG2113-RA	-0.99	0.24	0.79	6.74	7.73
1633966_at			-0.99	0.13	0.6	4.87	5.86
1635118_at	CG14658	CG14658 gene product from transcript CG14658-RA	-0.99	0.17	0.69	5.71	6.7
1635424_s_at	S-Lap3	Sperm-Leucylaminopeptidase 3	-0.99	0.13	0.6	10.5	11.5
1636013_at	Actn3	alpha actinin 3	-0.99	0.042	0.34	5.59	6.58
1636975_at	CG32236	CG32236 gene product from transcript CG32236-RA	-0.99	0.15	0.65	5.25	6.24
1638403_at	UQCR-14L	Ubiquinol-cytochrome c reductase 14 kDa subunit-like	-0.99	0.19	0.72	5.64	6.63
1638626_a_at	CG17377	CG17377 gene product from transcript CG17377-RF	-0.99	0.13	0.6	10.2	11.2
1638984_s_at	CG17816	CG17816 gene product from transcript CG17816-RE	-0.99	0.033	0.3	5.33	6.32
1639792_at	CG30183	CG30183 gene product from transcript CG30183-RC	-0.99	0.007	0.12	3	3.99
1640638_at	Rpt4R	Regulatory particle triple-A ATPase 4-related	-0.99	0.024	0.25	5.18	6.17
1640714_at	CG1979	CG1979 gene product from transcript CG1979-RA	-0.99	0.16	0.67	5.93	6.92
1640776_at	CG34269	CG34269 gene product from transcript CG34269-RA	-0.99	5.1e-05	0.0037	3.16	4.15
1640852_at	CG13544	CG13544 gene product from transcript CG13544-RA	-0.99	0.12	0.58	6.48	7.47
1623107_at	CG10459	CG10459 gene product from transcript CG10459-RA	-0.98	0.011	0.16	3.68	4.66
1623501_at	eIF4E-7	CG32859 gene product from transcript CG32859-RA	-0.98	0.085	0.5	5.75	6.73
1625540_at	Skadu	CG42448 gene product from transcript CG42448-RA	-0.98	0.019	0.22	2.94	3.92
1626417_at	Cht3	Chitinase 3	-0.98	0.082	0.49	12.6	13.6
1626698_at	CG15543	CG15543 gene product from transcript CG15543-RB	-0.98	0.028	0.27	3.84	4.82
1629122_at	CG11697	CG11697 gene product from transcript CG11697-RA	-0.98	0.2	0.74	4.99	5.98
1629534_at	CG18568	CG18568 gene product from transcript CG18568-RB	-0.98	0.17	0.69	7.23	8.21
1632587_s_at			-0.98	0.15	0.65	10.6	11.6
1632945_at	Msp300	Muscle-specific protein 300 kDa	-0.98	0.17	0.69	10.9	11.9
1633683_at	Ubc87F	Ubiquitin conjugating enzyme 87F	-0.98	0.19	0.72	6.61	7.59
1635055_at	CG3306	CG3306 gene product from transcript CG3306-RA	-0.98	0.18	0.7	4.18	5.16
1635067_at	VhaM9.7-d	Vacuolar H[+] ATPase M9.7 subunit d	-0.98	0.15	0.65	3.47	4.45
1636825_at	CG3492	CG3492 gene product from transcript CG3492-RA	-0.98	0.035	0.31	5.16	6.14
1637128_a_at	CG33340	CG33340 gene product from transcript CG33340-RA	-0.98	0.1	0.53	10.3	11.3
1637746_at	CG18545	CG18545 gene product from transcript CG18545-RA	-0.98	0.14	0.63	5.82	6.8
1639827_at	CG3581	CG3581 gene product from transcript CG3581-RA	-0.98	0.12	0.58	8.1	9.08
1640559_at	lobo	lost boys	-0.98	0.12	0.58	3.25	4.24
1640684_at	CG6980	CG6980 gene product from transcript CG6980-RA	-0.98	0.076	0.47	4.94	5.92
1640970_at	CG9313	CG9313 gene product from transcript CG9313-RC	-0.98	0.087	0.51	6.5	7.47
1641418_at	CG2955	CG2955 gene product from transcript CG2955-RA	-0.98	0.22	0.76	8.3	9.28
1641472_at	CG13725	CG13725 gene product from transcript CG13725-RA	-0.98	0.27	0.83	4.36	5.34
1623346_at	CG2861	CG2861 gene product from transcript CG2861-RE	-0.97	0.23	0.78	7.35	8.32
1624143_a_at	CG12071	CG12071 gene product from transcript CG12071-RE	-0.97	0.085	0.5	6.79	7.76
1626987_at	CG15734	CG15734 gene product from transcript CG15734-RD	-0.97	0.073	0.46	5.63	6.59
1628207_at	CG5065	CG5065 gene product from transcript CG5065-RA	-0.97	0.018	0.21	4.1	5.08
1628263_s_at	CG15236	CG15236 gene product from transcript CG15236-RA	-0.97	0.0069	0.12	6	6.97
1628668_at	CG13639	CG13639 gene product from transcript CG13639-RA	-0.97	0.15	0.65	3.85	4.82
1629368_at	slou	slouch	-0.97	0.0017	0.046	3.79	4.76
1630251_at	CG9624	CG9624 gene product from transcript CG9624-RA	-0.97	0.12	0.58	3.87	4.84
1630498_at			-0.97	0.0051	0.098	3.17	4.14
1633699_at	CG9962	CG9962 gene product from transcript CG9962-RA	-0.97	0.0086	0.14	3.28	4.26
1633930_at	CG1394	CG1394 gene product from transcript CG1394-RB	-0.97	0.2	0.74	9.7	10.7
1634014_at	CG31773	CG31773 gene product from transcript CG31773-RA	-0.97	0.065	0.43	5.43	6.4
1634343_at	Rpt6R	Regulatory particle triple-A ATPase 6-related	-0.97	0.11	0.55	7.7	8.66
1636491_at	CG3955	CG3955 gene product from transcript CG3955-RA	-0.97	0.00025	0.012	3.52	4.48
1636777_at	CG5968	CG5968 gene product from transcript CG5968-RB	-0.97	0.28	0.84	7.82	8.79
1637522_at	CG5043	CG5043 gene product from transcript CG5043-RA	-0.97	0.18	0.7	6.78	7.76
1639389_at	CG16964	CG16964 gene product from transcript CG16964-RB	-0.97	0.26	0.82	6.71	7.69
1639853_at	BigH1	Histone H1 variant BigH1	-0.97	0.081	0.49	4.05	5.03
1639974_a_at	CG6569	CG6569 gene product from transcript CG6569-RA	-0.97	0.11	0.55	6.17	7.14
1640212_at	CG32228	CG32228 gene product from transcript CG32228-RA	-0.97	0.041	0.33	3.75	4.72
1640457_s_at	Bsg	Basigin	-0.97	0.09	0.51	8.18	9.15
1624149_at	CG4669	CG4669 gene product from transcript CG4669-RA	-0.96	0.16	0.67	8.48	9.44
1624202_a_at	CG2127	CG2127 gene product from transcript CG2127-RB	-0.96	0.16	0.67	9.75	10.7
1624235_at	CG42404	CG42404 gene product from transcript CG42404-RF	-0.96	0.0091	0.14	4.74	5.7
1624434_at	tld	tolloid	-0.96	0.062	0.42	4.19	5.15
1624608_s_at	cpo	couch potato	-0.96	0.094	0.52	5.46	6.42
1624768_at	CG31407	CG31407 gene product from transcript CG31407-RB	-0.96	0.32	0.88	6.71	7.67
1624860_at	CG31804	CG31804 gene product from transcript CG31804-RA	-0.96	0.16	0.67	4.83	5.79
1627981_at	CG32238	CG32238 gene product from transcript CG32238-RA	-0.96	0.05	0.38	5.22	6.18
1629952_at	CG15227	CG15227 gene product from transcript CG15227-RB	-0.96	0.09	0.51	5.76	6.72
1631347_at	CG30393	CG30393 gene product from transcript CG30393-RA	-0.96	0.21	0.75	6.58	7.54
1632826_at	CG17237	CG17237 gene product from transcript CG17237-RA	-0.96	0.11	0.55	6.83	7.79
1632843_at	Ucp4C	CG9064 gene product from transcript CG9064-RA	-0.96	0.014	0.18	3.05	4.01
1632915_s_at	Sxl	Sex lethal	-0.96	0.0023	0.057	9.24	10.2
1633941_a_at			-0.96	0.013	0.17	4.06	5.03
1634057_at	CG7707	CG7707 gene product from transcript CG7707-RA	-0.96	0.23	0.78	5.96	6.92
1634669_at	CG32333	CG32333 gene product from transcript CG32333-RC	-0.96	0.00014	0.0078	3.48	4.44
1636283_at	CG14826	CG14826 gene product from transcript CG14826-RA	-0.96	0.0014	0.041	2.36	3.33
1638218_at	CG10909	CG10909 gene product from transcript CG10909-RA	-0.96	0.089	0.51	4.38	5.35
1638653_a_at	CG9932	CG9932 gene product from transcript CG9932-RE	-0.96	0.014	0.18	11.4	12.4
1638730_at	Hsp67Ba	Heat shock gene 67Ba	-0.96	0.2	0.74	7.12	8.08
1640449_s_at	pico	CG11940 gene product from transcript CG11940-RB	-0.96	0.012	0.17	7.46	8.42
1640525_a_at	CG15109	CG15109 gene product from transcript CG15109-RC	-0.96	0.28	0.84	8.7	9.66
1640752_at	CG43121	CG43121 gene product from transcript CG43121-RA	-0.96	0.16	0.67	6.46	7.42
1625635_at	CG9316	CG9316 gene product from transcript CG9316-RA	-0.95	0.004	0.083	3.44	4.39
1625669_at	Tektin-A	Tektin A	-0.95	0.19	0.72	6.15	7.1
1625751_at	Tim17b1	CG1158 gene product from transcript CG1158-RA	-0.95	0.19	0.72	7.11	8.06
1627005_at	Reg-5	Rhythmically expressed gene 5	-0.95	0.063	0.42	10	11
1627151_at	CG4612	CG4612 gene product from transcript CG4612-RC	-0.95	0.019	0.22	8.93	9.88
1627339_at			-0.95	0.0054	0.1	2.59	3.55
1628274_a_at			-0.95	0.013	0.17	3	3.95
1629489_at	CG5111	CG5111 gene product from transcript CG5111-RA	-0.95	0.12	0.58	5.35	6.3
1629660_at	CG11379	CG11379 gene product from transcript CG11379-RB	-0.95	0.018	0.21	2.87	3.83
1630673_at	CG32240	CG32240 gene product from transcript CG32240-RA	-0.95	0.17	0.69	7.15	8.1
1631206_a_at	CG17717	CG17717 gene product from transcript CG17717-RA	-0.95	0.16	0.67	5.21	6.16
1631477_a_at	Sdic1	Sperm-specific dynein intermediate chain 1	-0.95	0.05	0.38	7.63	8.58
1632217_at	gskt	gasket	-0.95	0.0035	0.075	4.28	5.24
1634981_at	CG9010	CG9010 gene product from transcript CG9010-RA	-0.95	0.15	0.65	4.44	5.39
1635273_s_at	kek5	kekkon5	-0.95	0.023	0.24	5.63	6.58
1635400_at	dtr	defective transmitter release	-0.95	0.13	0.6	6.39	7.34
1635677_a_at	sty	sprouty	-0.95	0.0028	0.065	6.9	7.85
1636202_s_at	ImpL2	Ecdysone-inducible gene L2	-0.95	0.11	0.55	9.85	10.8
1636242_at	Ilp6	Insulin-like peptide 6	-0.95	0.24	0.79	7.17	8.12
1636312_at	CG12038	CG12038 gene product from transcript CG12038-RA	-0.95	0.0034	0.074	4.68	5.62
1636334_at	ND-49L	NADH dehydrogenase (ubiquinone) 49 kDa subunit-like	-0.95	0.093	0.52	6.05	7
1636384_at	Erk7	Extracellularly regulated kinase 7	-0.95	0.061	0.42	4.05	5.01
1636564_at	CG14757	CG14757 gene product from transcript CG14757-RA	-0.95	0.076	0.47	6.52	7.48
1637113_s_at	tn	thin	-0.95	4.3e-06	0.0006	11.3	12.2
1637267_at	CG8138	CG8138 gene product from transcript CG8138-RA	-0.95	0.27	0.83	5.53	6.49
1637511_at	CG12521	CG12521 gene product from transcript CG12521-RA	-0.95	0.26	0.82	4.92	5.87
1637518_at	CG9314	CG9314 gene product from transcript CG9314-RC	-0.95	0.19	0.72	8.3	9.25
1638107_at	CG5762	CG5762 gene product from transcript CG5762-RA	-0.95	0.21	0.75	9.32	10.3
1640914_at	CG8838	CG8838 gene product from transcript CG8838-RA	-0.95	0.25	0.8	7.84	8.79
1623791_s_at			-0.94	0.036	0.31	5.63	6.57
1624440_at			-0.94	0.0026	0.062	2.86	3.8
1625076_at	aret	arrest	-0.94	0.00074	0.026	8.11	9.05
1625184_at	CG15403	CG15403 gene product from transcript CG15403-RA	-0.94	0.35	0.91	5.45	6.4
1627275_at	CG9902	CG9902 gene product from transcript CG9902-RB	-0.94	0.00097	0.031	3.48	4.41
1627752_s_at	SK	small conductance calcium-activated potassium channel	-0.94	0.11	0.55	4.07	5.01
1630482_at	CG4161	CG4161 gene product from transcript CG4161-RB	-0.94	0.051	0.38	4.27	5.21
1631467_at	CG15208	CG15208 gene product from transcript CG15208-RB	-0.94	0.23	0.78	7.4	8.34
1631500_at	mod(mdg4)	modifier of mdg4	-0.94	0.0005	0.02	3.91	4.84
1631740_at	CG30487	CG30487 gene product from transcript CG30487-RA	-0.94	0.27	0.83	8.07	9.01
1631828_s_at	DUBAI	Deubiquitinating apoptotic inhibitor	-0.94	0.00026	0.012	7.96	8.9
1631829_at	CG15719	CG15719 gene product from transcript CG15719-RD	-0.94	0.11	0.55	3.96	4.9
1632336_at	CG15296	CG15296 gene product from transcript CG15296-RB	-0.94	0.25	0.8	6.23	7.16
1633242_a_at	CG3964	CG3964 gene product from transcript CG3964-RB	-0.94	0.053	0.39	7.45	8.39
1634050_at	CG17122	CG17122 gene product from transcript CG17122-RA	-0.94	0.015	0.19	2.67	3.61
1635155_a_at	Tim17b2	Translocase inner membrane 17	-0.94	0.16	0.67	7.56	8.5
1635363_a_at			-0.94	0.036	0.31	11.1	12
1636383_at	CG13856	CG13856 gene product from transcript CG13856-RA	-0.94	0.35	0.91	3.88	4.82
1638418_at	FucTD	CG9169 gene product from transcript CG9169-RA	-0.94	0.0063	0.11	2.88	3.82
1640560_at	CG16825	CG16825 gene product from transcript CG16825-RB	-0.94	0.13	0.6	5.37	6.31
1640631_at	CG32809	CG32809 gene product from transcript CG32809-RJ	-0.94	0.011	0.16	4.64	5.57
1640740_a_at	ms(2)35Ci	male sterile (2) 35Ci	-0.94	0.032	0.29	3.59	4.53
1641180_a_at			-0.94	0.091	0.52	4.93	5.87
1623092_at	Pcp	Pupal cuticle protein	-0.93	0.3	0.86	11.1	12
1624369_at	tomboy40	CG8330 gene product from transcript CG8330-RA	-0.93	0.35	0.91	6.06	6.99
1624591_at	CG9222	CG9222 gene product from transcript CG9222-RA	-0.93	0.21	0.75	6.5	7.43
1624663_a_at	vis	vismay	-0.93	0.013	0.17	4.67	5.6
1624946_at	CG6790	CG6790 gene product from transcript CG6790-RA	-0.93	0.24	0.79	6.71	7.64
1625020_at	CG13989	CG13989 gene product from transcript CG13989-RA	-0.93	0.19	0.72	6.04	6.97
1625608_at	CG8840	CG8840 gene product from transcript CG8840-RA	-0.93	0.35	0.91	7.75	8.68
1626651_at	c-cup	calcutta cup	-0.93	0.3	0.86	6.23	7.15
1627270_at	CG42240	CG42240 gene product from transcript CG42240-RC	-0.93	0.063	0.42	8.93	9.86
1628260_at	CG13186	CG13186 gene product from transcript CG13186-RA	-0.93	0.25	0.8	4.51	5.44
1628348_at	CG32081	CG32081 gene product from transcript CG32081-RA	-0.93	0.18	0.7	7.72	8.65
1629496_at	l(3)L1231	lethal (3) L1231	-0.93	0.0057	0.11	8.66	9.58
1629835_at	CG5048	CG5048 gene product from transcript CG5048-RA	-0.93	0.28	0.84	8.29	9.22
1630102_at	CG12617	CG12617 gene product from transcript CG12617-RC	-0.93	0.29	0.86	8.31	9.24
1630191_at	CG32436	CG32436 gene product from transcript CG32436-RA	-0.93	0.27	0.83	7.66	8.59
1630685_at	CG1314	CG1314 gene product from transcript CG1314-RA	-0.93	0.043	0.34	3.4	4.33
1631301_at	CG30398	CG30398 gene product from transcript CG30398-RA	-0.93	0.0007	0.025	2.63	3.56
1631998_at	CG3473	CG3473 gene product from transcript CG3473-RB	-0.93	0.17	0.69	5.82	6.75
1632039_at	CG4546	CG4546 gene product from transcript CG4546-RA	-0.93	0.14	0.63	6.59	7.52
1632716_at	CG5509	CG5509 gene product from transcript CG5509-RA	-0.93	0.33	0.89	6.18	7.11
1633490_at	CG15638	CG15638 gene product from transcript CG15638-RA	-0.93	0.07	0.45	4.3	5.23
1633851_at	CG31231	CG31231 gene product from transcript CG31231-RA	-0.93	0.1	0.53	6.65	7.58
1634244_s_at	CG31639	CG31639 gene product from transcript CG31639-RB	-0.93	0.26	0.82	9.08	10
1634928_at	ImpE2	Ecdysone-inducible gene E2	-0.93	0.64	1	10.5	11.4
1635366_at	CG5614	CG5614 gene product from transcript CG5614-RA	-0.93	0.23	0.78	7.27	8.21
1635909_at	cic	capicua	-0.93	0.0089	0.14	7.05	7.98
1636556_at	CG8141	CG8141 gene product from transcript CG8141-RA	-0.93	0.2	0.74	5.73	6.66
1637008_at	CG14687	CG14687 gene product from transcript CG14687-RA	-0.93	0.34	0.9	8.53	9.46
1637784_at	hmw	hemingway	-0.93	0.059	0.41	4.77	5.7
1639330_s_at	Tao	CG14217 gene product from transcript CG14217-RF	-0.93	0.009	0.14	9.85	10.8
1640373_at	CG4701	CG4701 gene product from transcript CG4701-RA	-0.93	0.21	0.75	6.38	7.31
1640732_s_at			-0.93	0.051	0.38	6.62	7.55
1623055_at	CG9254	CG9254 gene product from transcript CG9254-RA	-0.92	0.28	0.84	8.76	9.68
1623113_at	Vha36-2	Vacuolar H[+] ATPase 36kD subunit 2	-0.92	0.0088	0.14	3.26	4.18
1623672_at	CG42570	CG42570 gene product from transcript CG42570-RA	-0.92	0.1	0.53	4.53	5.45
1623802_at	dila	dilatory	-0.92	0.00026	0.012	3	3.92
1623825_s_at	CG17018	CG17018 gene product from transcript CG17018-RE	-0.92	0.036	0.31	4.78	5.7
1623863_a_at	Tis11	Tis11 homolog	-0.92	0.044	0.35	9.99	10.9
1623950_s_at	Ama	Amalgam	-0.92	0.62	1	11.2	12.2
1624194_a_at	Taf12L	TBP-associated factor 30kD subunit alpha-2	-0.92	0.096	0.53	7.74	8.66
1624738_at	RpS6	Ribosomal protein S6	-0.92	0.11	0.55	7.2	8.12
1624985_at	CG7886	CG7886 gene product from transcript CG7886-RA	-0.92	0.12	0.58	7.55	8.48
1625174_at	CG15067	CG15067 gene product from transcript CG15067-RA	-0.92	0.56	1	2.25	3.18
1625799_a_at			-0.92	0.11	0.55	6.19	7.11
1628854_at	CR32252	ncRNA	-0.92	0.023	0.24	3.27	4.19
1629041_at	CG15357	CG15357 gene product from transcript CG15357-RB	-0.92	0.21	0.75	4.97	5.89
1629365_at	CG30324	CG30324 gene product from transcript CG30324-RA	-0.92	0.27	0.83	8.14	9.05
1629708_at	CG8219	CG8219 gene product from transcript CG8219-RA	-0.92	0.0086	0.14	4.95	5.87
1629825_a_at	CG1801	CG1801 gene product from transcript CG1801-RC	-0.92	0.047	0.36	3.55	4.47
1631174_at	CG9875	CG9875 gene product from transcript CG9875-RB	-0.92	0.21	0.75	7.2	8.12
1632147_at			-0.92	0.19	0.72	7.47	8.39
1632360_s_at	CG31038	CG31038 gene product from transcript CG31038-RA	-0.92	1.6e-06	0.0003	2.08	3
1632645_at	CG13330	CG13330 gene product from transcript CG13330-RA	-0.92	0.012	0.17	4.13	5.05
1634068_at	CG1631	CG1631 gene product from transcript CG1631-RA	-0.92	0.065	0.43	4.11	5.03
1635264_s_at	lilli	lilliputian	-0.92	0.0091	0.14	3.82	4.74
1635925_at	Pk34A	CG5182 gene product from transcript CG5182-RA	-0.92	0.00093	0.031	2.65	3.57
1636331_at	Sox102F	CG11153 gene product from transcript CG11153-RB	-0.92	1.2e-05	0.0012	2.78	3.7
1636442_at	CG1999	CG1999 gene product from transcript CG1999-RA	-0.92	0.16	0.67	7.31	8.23
1639532_at	CG5391	CG5391 gene product from transcript CG5391-RA	-0.92	0.55	1	12.4	13.3
1639620_at	CG13436	CG13436 gene product from transcript CG13436-RA	-0.92	0.01	0.15	3.43	4.35
1640086_at	CG11106	CG11106 gene product from transcript CG11106-RA	-0.92	0.22	0.76	9.12	10
1641706_at	CG17258	CG17258 gene product from transcript CG17258-RC	-0.92	0.035	0.31	3.48	4.4
1623660_at	CG4892	CG4892 gene product from transcript CG4892-RA	-0.91	0.16	0.67	4.33	5.24
1624239_at	CG8335	CG8335 gene product from transcript CG8335-RA	-0.91	0.046	0.36	6.68	7.59
1624338_at	Prosbeta4R1	Proteasome beta4 subunit-related 1	-0.91	0.29	0.86	5.57	6.48
1624991_at	Tim13	CG11611 gene product from transcript CG11611-RA	-0.91	0.31	0.87	6.67	7.58
1625005_s_at	Ant2	Adenine nucleotide translocase 2	-0.91	0.0066	0.12	7.64	8.56
1625031_at	CG7841	CG7841 gene product from transcript CG7841-RB	-0.91	0.054	0.39	9.16	10.1
1625724_at	Pde1c	CG44007 gene product from transcript CG44007-RG	-0.91	0.00032	0.014	3.33	4.24
1625785_at	l(1)G0196	lethal (1) G0196	-0.91	0.013	0.17	3.66	4.56
1627305_at	CG5398	CG5398 gene product from transcript CG5398-RA	-0.91	0.19	0.72	7.07	7.98
1627504_at	CG32440	CG32440 gene product from transcript CG32440-RA	-0.91	0.19	0.72	6.36	7.26
1627699_at	CG14070	CG14070 gene product from transcript CG14070-RB	-0.91	0.079	0.48	4.22	5.13
1627881_at	salm	spalt major	-0.91	0.0076	0.13	8.58	9.48
1628186_at	azot	ahuizotl	-0.91	0.066	0.43	5.18	6.08
1628295_at	CG17300	CG17300 gene product from transcript CG17300-RA	-0.91	0.35	0.91	6.52	7.43
1629163_at	CG17764	CG17764 gene product from transcript CG17764-RA	-0.91	0.0012	0.037	2.73	3.64
1630121_at	ms(3)76Cc	male sterile (3) 76Cc	-0.91	0.022	0.24	3.3	4.21
1631210_at	CG14540	CG14540 gene product from transcript CG14540-RA	-0.91	0.22	0.76	6.47	7.38
1631378_at	beat-Ia	beaten path Ia	-0.91	0.0014	0.041	3.74	4.65
1634083_at	Nf1	Neurofibromin 1	-0.91	0.13	0.6	5.88	6.79
1635160_at	CG34434	CG34434 gene product from transcript CG34434-RB	-0.91	0.036	0.31	3.94	4.85
1636602_at	Zmynd10	ZMYND10 homolog	-0.91	0.088	0.51	7.38	8.29
1636925_at	ATPsynepsilonL	ATP synthase, epsilon subunit-like	-0.91	0.088	0.51	6.86	7.77
1637392_at	CG9263	CG9263 gene product from transcript CG9263-RA	-0.91	0.26	0.82	5.34	6.25
1637941_at	RpS10a	Ribosomal protein S10a	-0.91	0.17	0.69	4.61	5.51
1637969_at	CG16984	CG16984 gene product from transcript CG16984-RA	-0.91	0.2	0.74	6.07	6.98
1640104_at	RpS5b	Ribosomal protein S5b	-0.91	0.015	0.19	8.92	9.83
1623004_a_at	CG18449	CG18449 gene product from transcript CG18449-RA	-0.9	0.25	0.8	9.2	10.1
1623979_at	CG15482	CG15482 gene product from transcript CG15482-RA	-0.9	0.0053	0.1	5.04	5.93
1624296_at	Cyt-c1L	Cytochrome c1-like	-0.9	0.068	0.44	7.73	8.63
1625605_at	CG11251	CG11251 gene product from transcript CG11251-RA	-0.9	0.11	0.55	4.14	5.04
1625719_at	Atpalpha	Na pump alpha subunit	-0.9	0.19	0.72	9.73	10.6
1627259_a_at	ovo	CG6824 gene product from transcript CG6824-RE	-0.9	0.00048	0.019	10.1	11
1628448_at	CG31473	CG31473 gene product from transcript CG31473-RA	-0.9	0.15	0.65	6.42	7.32
1629584_at	CG11298	CG11298 gene product from transcript CG11298-RA	-0.9	0.064	0.43	2.99	3.89
1630096_at	CG2533	CG2533 gene product from transcript CG2533-RA	-0.9	0.1	0.53	4.76	5.66
1630101_s_at	Smr	Smrter	-0.9	0.02	0.22	8.54	9.44
1630273_at	CG15145	CG15145 gene product from transcript CG15145-RA	-0.9	0.14	0.63	5.3	6.2
1631067_at	CG5539	CG5539 gene product from transcript CG5539-RB	-0.9	0.17	0.69	6.75	7.65
1631393_at	CG32459	CG32459 gene product from transcript CG32459-RA	-0.9	0.28	0.84	7.49	8.38
1631632_s_at	BicC	Bicaudal C	-0.9	0.015	0.19	3.26	4.16
1631871_at	ACXC	CG5983 gene product from transcript CG5983-RB	-0.9	0.14	0.63	5.53	6.43
1631888_at	CG14718	CG14718 gene product from transcript CG14718-RA	-0.9	0.18	0.7	8.6	9.5
1632090_at	hale	hale-bopp	-0.9	1.7e-05	0.0016	2.19	3.09
1632140_at			-0.9	0.24	0.79	7.91	8.81
1633704_at	tHMG1	testis-enriched HMG-box-containing protein 1	-0.9	0.29	0.86	9.97	10.9
1633855_s_at	lid	little imaginal discs	-0.9	0.007	0.12	8.6	9.5
1633888_s_at	kirre	kin of irre	-0.9	0.053	0.39	4.64	5.54
1635269_at	CG5435	CG5435 gene product from transcript CG5435-RB	-0.9	0.18	0.7	6.26	7.16
1636039_at	Arp53D	Actin-related protein 53D	-0.9	0.21	0.75	7.71	8.61
1636098_at	CG5144	CG5144 gene product from transcript CG5144-RA	-0.9	0.049	0.37	5.9	6.8
1636679_at	Mrtf	Myocardin-related transcription factor	-0.9	0.061	0.42	4.97	5.87
1636957_s_at	CG34012	CG34012 gene product from transcript CG34012-RA	-0.9	0.24	0.79	4.61	5.51
1637540_at	CG3123	CG3123 gene product from transcript CG3123-RA	-0.9	0.0078	0.13	3.63	4.53
1638301_at	CG8157	CG8157 gene product from transcript CG8157-RB	-0.9	0.38	0.94	12.2	13.1
1638375_at	Tim17b2	Translocase inner membrane 17	-0.9	0.16	0.67	9.12	10
1638851_at	CG5280	CG5280 gene product from transcript CG5280-RA	-0.9	0.061	0.42	5.37	6.26
1638885_at			-0.9	0.22	0.76	5.31	6.2
1639862_at	Eaat2	Excitatory amino acid transporter 2	-0.9	0.0028	0.065	4.91	5.81
1641623_at	Gbp	Growth-blocking peptide	-0.9	0.39	0.95	7.9	8.8
1623087_at	RhoGEF64C	Rho guanine nucleotide exchange factor at 64C	-0.89	0.046	0.36	7.51	8.4
1623933_at	Sh	Shaker	-0.89	0.066	0.43	4.64	5.53
1624350_at			-0.89	0.0089	0.14	2.5	3.39
1624551_at	CG31861	CG31861 gene product from transcript CG31861-RA	-0.89	0.24	0.79	7.05	7.94
1627781_at	Ucp4B	Uncoupling protein 4B	-0.89	0.00069	0.025	2.79	3.68
1628414_at	CG4955	CG4955 gene product from transcript CG4955-RA	-0.89	0.067	0.44	4.31	5.2
1629510_at	CG4294	CG4294 gene product from transcript CG4294-RB	-0.89	0.012	0.17	6.23	7.11
1630124_at	CG5514	CG5514 gene product from transcript CG5514-RB	-0.89	0.0063	0.11	5.07	5.95
1631751_at	CG10834	CG10834 gene product from transcript CG10834-RA	-0.89	0.16	0.67	4.28	5.17
1631820_at	CG13747	CG13747 gene product from transcript CG13747-RA	-0.89	0.29	0.86	7.67	8.55
1632446_at	CG15742	CG15742 gene product from transcript CG15742-RC	-0.89	0.14	0.63	5.65	6.54
1632703_at	CG17003	CG17003 gene product from transcript CG17003-RA	-0.89	0.054	0.39	4.6	5.49
1634583_s_at	CG4822	CG4822 gene product from transcript CG4822-RE	-0.89	0.37	0.93	11.1	12
1634769_at	CG6888	CG6888 gene product from transcript CG6888-RA	-0.89	0.29	0.86	6.46	7.36
1636515_at			-0.89	0.022	0.24	3.38	4.27
1637094_at	CG17564	CG17564 gene product from transcript CG17564-RB	-0.89	0.2	0.74	5.64	6.53
1637370_at	yellow-f	CG18550 gene product from transcript CG18550-RC	-0.89	0.38	0.94	9.18	10.1
1638793_at	CG31406	CG31406 gene product from transcript CG31406-RB	-0.89	0.15	0.65	6.44	7.33
1638881_at	CG9550	CG9550 gene product from transcript CG9550-RA	-0.89	0.078	0.48	4.26	5.14
1638959_at	CG8501	CG8501 gene product from transcript CG8501-RA	-0.89	0.15	0.65	10.2	11.1
1639894_at			-0.89	0.22	0.76	6.45	7.34
1640716_at	CG14810	CG14810 gene product from transcript CG14810-RB	-0.89	0.11	0.55	4.97	5.86
1641138_at	CG5755	CG5755 gene product from transcript CG5755-RA	-0.89	0.23	0.78	6.53	7.42
1622915_at			-0.88	0.085	0.5	5.09	5.97
1624036_at	Cht5	CG9307 gene product from transcript CG9307-RA	-0.88	0.4	0.96	9.34	10.2
1624938_at	Sprn	Spermitin	-0.88	0.12	0.58	5.63	6.51
1625499_at	CG3809	CG3809 gene product from transcript CG3809-RA	-0.88	0.059	0.41	4.48	5.36
1627301_s_at	CG7208	CG7208 gene product from transcript CG7208-RA	-0.88	0.17	0.69	5.03	5.91
1627619_at	CG15332	CG15332 gene product from transcript CG15332-RA	-0.88	0.0066	0.12	3.28	4.16
1628379_at	CG10749	CG10749 gene product from transcript CG10749-RA	-0.88	0.089	0.51	4.94	5.82
1628912_at	CG12672	CG12672 gene product from transcript CG12672-RA	-0.88	3.6e-05	0.0028	2.62	3.5
1629347_at	klu	klumpfuss	-0.88	0.018	0.21	6.02	6.9
1630684_at	CG13032	CG13032 gene product from transcript CG13032-RA	-0.88	0.21	0.75	7.51	8.39
1630746_at	CG31807	CG31807 gene product from transcript CG31807-RB	-0.88	0.21	0.75	6.09	6.97
1631626_at	aub	aubergine	-0.88	0.011	0.16	4.47	5.36
1631756_at	CG10859	CG10859 gene product from transcript CG10859-RA	-0.88	0.17	0.69	7.9	8.78
1632254_a_at	CG30270	CG30270 gene product from transcript CG30270-RC	-0.88	0.39	0.95	7.07	7.95
1632611_at	CG15136	CG15136 gene product from transcript CG15136-RB	-0.88	0.095	0.52	6.14	7.02
1633057_at	CG2871	CG2871 gene product from transcript CG2871-RA	-0.88	0.14	0.63	8.01	8.9
1633823_at	CG5781	CG5781 gene product from transcript CG5781-RA	-0.88	0.035	0.31	3.36	4.24
1633940_at	CG9393	CG9393 gene product from transcript CG9393-RA	-0.88	0.075	0.47	9.75	10.6
1634370_a_at	pnr	pannier	-0.88	0.09	0.51	5.78	6.66
1634573_a_at	grh	grainy head	-0.88	0.0066	0.12	11.2	12.1
1634692_at	CG18336	CG18336 gene product from transcript CG18336-RA	-0.88	0.24	0.79	7.6	8.48
1636112_s_at	CG33521	CG33521 gene product from transcript CG33521-RC	-0.88	0.4	0.96	8.05	8.93
1636512_s_at	CG42787	CG42787 gene product from transcript CG42787-RA	-0.88	0.3	0.86	4.8	5.68
1636576_s_at	norpA	no receptor potential A	-0.88	0.14	0.63	6.42	7.3
1637580_at	CG14000	CG14000 gene product from transcript CG14000-RA	-0.88	0.064	0.43	3.91	4.79
1637716_a_at	sqd	squid	-0.88	1e-07	4.4e-05	11.7	12.6
1638548_at	CG15452	CG15452 gene product from transcript CG15452-RA	-0.88	0.2	0.74	5.59	6.48
1640040_at	CG12693	CG12693 gene product from transcript CG12693-RB	-0.88	0.22	0.76	5.63	6.51
1640224_s_at	CG13796	CG13796 gene product from transcript CG13796-RD	-0.88	0.33	0.89	9.2	10.1
1640654_at	He	Hemese	-0.88	0.02	0.22	9.48	10.4
1640920_at	ATPsynbetaL	ATP synthase, beta subunit-like	-0.88	0.051	0.38	5.31	6.19
1623935_at	sxe2	sex-specific enzyme 2	-0.87	0.17	0.69	4.02	4.9
1625173_s_at	CG11652	CG11652 gene product from transcript CG11652-RA	-0.87	0.019	0.22	5.62	6.49
1625915_at	CG4375	CG4375 gene product from transcript CG4375-RA	-0.87	0.31	0.87	8.6	9.47
1626291_at	Cpr56F	Cuticular protein 56F	-0.87	0.16	0.67	6.14	7.02
1626462_at	CG7691	CG7691 gene product from transcript CG7691-RA	-0.87	0.027	0.27	3.83	4.7
1626622_at	CG10750	CG10750 gene product from transcript CG10750-RB	-0.87	0.17	0.69	5.46	6.33
1627028_at	CG9030	CG9030 gene product from transcript CG9030-RB	-0.87	0.074	0.46	4.86	5.73
1627597_at	CG10694	CG10694 gene product from transcript CG10694-RA	-0.87	0.033	0.3	4.07	4.94
1627642_at	CG14974	CG14974 gene product from transcript CG14974-RC	-0.87	0.34	0.9	6.06	6.93
1628117_at	Hsp27	Heat shock protein 27	-0.87	0.3	0.86	13.3	14.2
1629428_at	CG7342	CG7342 gene product from transcript CG7342-RB	-0.87	0.44	0.98	8.68	9.55
1629862_at	CG11815	CG11815 gene product from transcript CG11815-RA	-0.87	0.22	0.76	5.37	6.24
1629944_at	CG12814	CG12814 gene product from transcript CG12814-RC	-0.87	0.016	0.2	6.02	6.88
1631326_at	Zasp66	Z band alternatively spliced PDZ-motif protein 66	-0.87	0.18	0.7	7.32	8.2
1632509_at	CG4434	CG4434 gene product from transcript CG4434-RA	-0.87	0.18	0.7	7.79	8.66
1632679_s_at	esn	espinas	-0.87	0.031	0.29	8.57	9.44
1632696_at	karr	CG15323 gene product from transcript CG15323-RA	-0.87	0.2	0.74	6.22	7.1
1633392_at	CG34289	CG34289 gene product from transcript CG34289-RC	-0.87	0.16	0.67	3.98	4.85
1633435_a_at	CG12061	CG12061 gene product from transcript CG12061-RD	-0.87	0.018	0.21	3.21	4.08
1633497_s_at	P5CDh2	delta-1-Pyrroline-5-carboxylate dehydrogenase 2	-0.87	0.079	0.48	5.65	6.52
1633607_at	CG2444	CG2444 gene product from transcript CG2444-RB	-0.87	0.45	0.99	13.9	14.8
1634131_s_at	Mnt	CG13316 gene product from transcript CG13316-RD	-0.87	0.12	0.58	6.68	7.56
1634959_at	TfIIA-S-2	CG11639 gene product from transcript CG11639-RA	-0.87	0.12	0.58	4.55	5.43
1635393_s_at	Eip75B	Ecdysone-induced protein 75B	-0.87	0.17	0.69	7.73	8.6
1635558_s_at			-0.87	0.16	0.67	7.27	8.14
1636698_at	nxf4	nuclear export factor 4	-0.87	0.29	0.86	5.16	6.04
1637728_at	CG8508	CG8508 gene product from transcript CG8508-RA	-0.87	0.28	0.84	6.81	7.67
1637745_a_at	CG14891	CG14891 gene product from transcript CG14891-RA	-0.87	0.18	0.7	7.59	8.46
1638700_at	Alk	Anaplastic lymphoma kinase	-0.87	0.033	0.3	5.03	5.9
1639496_at	CG17349	CG17349 gene product from transcript CG17349-RA	-0.87	0.042	0.34	6.53	7.39
1639498_a_at	ap	apterous	-0.87	0.0039	0.082	5.58	6.45
1639612_s_at	Dic2	Dicarboxylate carrier 2	-0.87	0.29	0.86	8.05	8.92
1641100_at	CG14355	CG14355 gene product from transcript CG14355-RA	-0.87	0.084	0.5	8.27	9.13
1641179_at	CG4631	CG4631 gene product from transcript CG4631-RA	-0.87	0.17	0.69	7.11	7.97
1641187_at	CG16854	CG16854 gene product from transcript CG16854-RD	-0.87	0.014	0.18	4.51	5.38
1641189_a_at	puf	puffyeye	-0.87	0.029	0.28	4.43	5.3
1641464_s_at	CG32850	CG32850 gene product from transcript CG32850-RB	-0.87	0.03	0.28	5.68	6.54
1623085_at	CG12637	CG12637 gene product from transcript CG12637-RA	-0.86	0.14	0.63	4.25	5.11
1623204_at	CG15728	CG15728 gene product from transcript CG15728-RB	-0.86	0.052	0.38	3.26	4.12
1623531_at	Mst89B	CG6864 gene product from transcript CG6864-RA	-0.86	0.24	0.79	5.84	6.7
1623652_at	CG14740	CG14740 gene product from transcript CG14740-RA	-0.86	0.17	0.69	7.48	8.34
1623796_at	ATPsynCF6L	ATP synthase, coupling factor 6-like	-0.86	0.28	0.84	8.2	9.06
1625673_at	CG12983	CG12983 gene product from transcript CG12983-RE	-0.86	6.6e-05	0.0045	2.22	3.08
1625853_at	CG15124	CG15124 gene product from transcript CG15124-RA	-0.86	0.35	0.91	7.34	8.2
1625925_at			-0.86	0.044	0.35	8.17	9.03
1627725_at	CG5213	CG5213 gene product from transcript CG5213-RA	-0.86	0.11	0.55	5.96	6.82
1628133_at	CG5204	CG5204 gene product from transcript CG5204-RA	-0.86	0.011	0.16	3.58	4.44
1628282_at	m-cup	mann-cup	-0.86	0.038	0.32	6.55	7.41
1629167_at	CG11060	CG11060 gene product from transcript CG11060-RA	-0.86	0.072	0.45	3.97	4.83
1629207_at	CG6287	CG6287 gene product from transcript CG6287-RA	-0.86	0.16	0.67	9.94	10.8
1630512_at	corolla	CG8316 gene product from transcript CG8316-RB	-0.86	0.13	0.6	6.56	7.42
1632348_at	CG9452	CG9452 gene product from transcript CG9452-RA	-0.86	0.55	1	5.18	6.04
1632427_at	CG43136	CG43136 gene product from transcript CG43136-RA	-0.86	0.07	0.45	3.94	4.8
1632457_s_at	mam	mastermind	-0.86	0.012	0.17	7.02	7.88
1633070_at	CG30222	CG30222 gene product from transcript CG30222-RF	-0.86	0.18	0.7	6.09	6.95
1633775_at	wry	weary	-0.86	0.027	0.27	5.06	5.92
1634099_at	rdgB	retinal degeneration B	-0.86	0.26	0.82	6.72	7.58
1634324_at	CG34029	CG34029 gene product from transcript CG34029-RA	-0.86	0.29	0.86	6.23	7.09
1634427_at	CG15461	CG15461 gene product from transcript CG15461-RA	-0.86	0.28	0.84	6.64	7.5
1634830_at	CG10164	CG10164 gene product from transcript CG10164-RB	-0.86	0.25	0.8	6.47	7.33
1635632_at	Dic4	Dicarboxylate carrier 4	-0.86	0.028	0.27	2.98	3.84
1636954_at	NetB	Netrin-B	-0.86	0.066	0.43	6.7	7.55
1638085_at	Ran-like	CG7815 gene product from transcript CG7815-RA	-0.86	0.26	0.82	6.04	6.9
1640314_at	CG13405	CG13405 gene product from transcript CG13405-RB	-0.86	0.22	0.76	5.18	6.04
1640836_at	Tengl4	Testis EndoG-Like 4	-0.86	0.13	0.6	5.07	5.93
1640887_at	CG14628	CG14628 gene product from transcript CG14628-RA	-0.86	0.21	0.75	5.57	6.43
1623128_at	CG13455	CG13455 gene product from transcript CG13455-RA	-0.85	0.27	0.83	5.64	6.49
1623197_a_at	zormin	CG33484 gene product from transcript CG33484-RK	-0.85	0.11	0.55	9.85	10.7
1623755_at	Ten-a	Tenascin accessory	-0.85	0.041	0.33	8.46	9.31
1623991_s_at	coro	CG9446 gene product from transcript CG9446-RA	-0.85	5.8e-06	0.00072	11.9	12.8
1624329_at	Klp59D	Kinesin-like protein at 59D	-0.85	0.19	0.72	7.12	7.97
1625734_at	CG12184	CG12184 gene product from transcript CG12184-RA	-0.85	0.073	0.46	5.94	6.79
1625887_at	cmb	combover	-0.85	0.02	0.22	4.86	5.7
1625918_a_at	CG14346	CG14346 gene product from transcript CG14346-RC	-0.85	0.11	0.55	5.79	6.64
1625928_at	HtrA2	HTRA2-related serine protease	-0.85	0.0052	0.099	5.49	6.34
1626387_s_at			-0.85	0.1	0.53	3.46	4.31
1626957_at	CG15450	CG15450 gene product from transcript CG15450-RA	-0.85	0.06	0.41	4.03	4.88
1627147_at	CG14644	CG14644 gene product from transcript CG14644-RA	-0.85	0.34	0.9	6.13	6.97
1627798_at	CG6971	CG6971 gene product from transcript CG6971-RA	-0.85	0.24	0.79	5.23	6.08
1628077_at	Cirl	Calcium-independent receptor for alpha-latrotoxin	-0.85	0.042	0.34	6.13	6.98
1628215_s_at	kuz	kuzbanian	-0.85	0.018	0.21	8.58	9.43
1629321_at	ash1	absent, small, or homeotic discs 1	-0.85	0.0034	0.074	3.06	3.9
1629324_at	CG6870	CG6870 gene product from transcript CG6870-RB	-0.85	0.53	1	8.58	9.43
1630614_s_at			-0.85	0.18	0.7	10.9	11.8
1630663_a_at	CG15219	CG15219 gene product from transcript CG15219-RC	-0.85	0.32	0.88	10.3	11.1
1631025_at	Prosbeta5R1	Proteasome beta5 subunit-related 1	-0.85	0.11	0.55	4.95	5.8
1631572_at	CG17380	CG17380 gene product from transcript CG17380-RB	-0.85	0.27	0.83	7.17	8.02
1633596_at	CG12681	CG12681 gene product from transcript CG12681-RA	-0.85	0.24	0.79	6.54	7.39
1634274_s_at	CG14305	CG14305 gene product from transcript CG14305-RC	-0.85	0.28	0.84	7.49	8.34
1634511_at	CG33125	CG33125 gene product from transcript CG33125-RC	-0.85	0.072	0.45	3.03	3.88
1635695_at	Sdic3	Sperm-specific dynein intermediate chain 3	-0.85	0.035	0.31	4.95	5.8
1636035_at	beat-IIa	beaten path IIa	-0.85	0.018	0.21	4.92	5.76
1636172_at	CG12699	CG12699 gene product from transcript CG12699-RB	-0.85	0.16	0.67	11.4	12.3
1636905_at	robo2	roundabout 2	-0.85	0.0099	0.15	6.95	7.81
1637322_at	pyd	polychaetoid	-0.85	0.23	0.78	8.94	9.79
1639191_at	CG18155	CG18155 gene product from transcript CG18155-RB	-0.85	0.065	0.43	6.07	6.92
1639201_at	CG34169	CG34169 gene product from transcript CG34169-RA	-0.85	0.11	0.55	3.51	4.36
1639383_a_at	CG16716	CG16716 gene product from transcript CG16716-RC	-0.85	0.08	0.48	3.63	4.49
1639739_s_at			-0.85	0.013	0.17	5.17	6.02
1640010_at	tbrd-3	testis-specifically expressed bromodomain containing protein-3	-0.85	0.066	0.43	3.18	4.03
1640483_at	Efhc1.1	EFHC1 homologue 1	-0.85	0.028	0.27	4.47	5.32
1640649_at	CG15878	CG15878 gene product from transcript CG15878-RA	-0.85	0.12	0.58	5.35	6.19
1640760_at	Syp	Syncrip	-0.85	0.11	0.55	9.63	10.5
1641455_at	CG6762	CG6762 gene product from transcript CG6762-RD	-0.85	0.31	0.87	11.6	12.5
1623539_at	CG30039	CG30039 gene product from transcript CG30039-RA	-0.84	0.3	0.86	9.31	10.2
1623699_a_at	sm	smooth	-0.84	0.087	0.51	11.9	12.7
1624151_a_at	Ccn	CG32183 gene product from transcript CG32183-RB	-0.84	0.013	0.17	3.97	4.81
1624553_a_at	Rcd7	Reduction in Cnn dots 7	-0.84	0.25	0.8	7.89	8.73
1625913_at	CG9970	CG9970 gene product from transcript CG9970-RA	-0.84	0.097	0.53	4.67	5.51
1626108_at	CG15177	CG15177 gene product from transcript CG15177-RB	-0.84	0.2	0.74	7.63	8.47
1626167_at	CG11125	CG11125 gene product from transcript CG11125-RC	-0.84	0.077	0.47	7.4	8.24
1626829_s_at	CG3494	CG3494 gene product from transcript CG3494-RA	-0.84	0.19	0.72	7.1	7.94
1626858_a_at	CG5071	CG5071 gene product from transcript CG5071-RD	-0.84	0.079	0.48	3.57	4.41
1627807_at	w-cup	world cup	-0.84	0.35	0.91	9	9.84
1627998_s_at	CG2225	CG2225 gene product from transcript CG2225-RH	-0.84	0.0034	0.074	7.31	8.15
1628107_at	CG3513	CG3513 gene product from transcript CG3513-RA	-0.84	0.25	0.8	7.1	7.94
1629331_at	CG31468	CG31468 gene product from transcript CG31468-RB	-0.84	0.32	0.88	10.6	11.4
1630140_at	CG14931	CG14931 gene product from transcript CG14931-RC	-0.84	0.015	0.19	2.94	3.78
1630768_s_at			-0.84	0.077	0.47	6.81	7.64
1632543_at	CG9003	CG9003 gene product from transcript CG9003-RG	-0.84	0.25	0.8	5.93	6.77
1633150_a_at			-0.84	0.29	0.86	6.68	7.53
1633943_at	CG43062	CG43062 gene product from transcript CG43062-RA	-0.84	0.026	0.26	3.49	4.33
1634120_at	Crtp	Caldesmon-related protein	-0.84	0.0082	0.13	4.09	4.93
1634880_s_at			-0.84	0.24	0.79	9.7	10.5
1635830_at	CG8105	CG8105 gene product from transcript CG8105-RA	-0.84	0.11	0.55	2.82	3.66
1636466_s_at	Cdlc2	Cytoplasmic dynein light chain 2	-0.84	0.24	0.79	8.46	9.3
1636589_s_at			-0.84	0.3	0.86	5.43	6.27
1637121_at	Rbp4	RNA-binding protein 4	-0.84	0.056	0.4	6.8	7.64
1638127_s_at	Dlic	Dynein light intermediate chain	-0.84	0.0062	0.11	9.76	10.6
1638828_a_at	CG17378	CG17378 gene product from transcript CG17378-RA	-0.84	0.15	0.65	7.18	8.02
1638980_at	CG3611	CG3611 gene product from transcript CG3611-RC	-0.84	0.0038	0.08	2.42	3.26
1639920_at	CG43072	CG43072 gene product from transcript CG43072-RA	-0.84	0.21	0.75	2.97	3.81
1640229_at	CG9975	CG9975 gene product from transcript CG9975-RA	-0.84	0.19	0.72	11	11.8
1640959_at	S-Lap5	Sperm-Leucylaminopeptidase 5	-0.84	0.077	0.47	5.63	6.48
1623377_at	CG14841	CG14841 gene product from transcript CG14841-RA	-0.83	0.2	0.74	4.47	5.3
1623634_at	CG6527	CG6527 gene product from transcript CG6527-RB	-0.83	0.3	0.86	7.73	8.55
1624033_at	Appl	beta amyloid protein precursor-like	-0.83	0.25	0.8	8.58	9.41
1625462_s_at	CG31221	CG31221 gene product from transcript CG31221-RA	-0.83	0.038	0.32	3.22	4.05
1625626_at	CG4438	CG4438 gene product from transcript CG4438-RB	-0.83	0.28	0.84	6.71	7.54
1625672_s_at	CR42862	ncRNA	-0.83	0.22	0.76	6.49	7.32
1625869_at	Mst87F	Male-specific RNA 87F	-0.83	0.27	0.83	10.3	11.1
1627022_at	CG9582	CG9582 gene product from transcript CG9582-RB	-0.83	0.023	0.24	3.3	4.13
1627208_at	CG18418	CG18418 gene product from transcript CG18418-RA	-0.83	0.28	0.84	6.44	7.26
1627211_at	CG7202	CG7202 gene product from transcript CG7202-RA	-0.83	0.29	0.86	6.91	7.74
1628297_a_at	CG8478	CG8478 gene product from transcript CG8478-RB	-0.83	0.03	0.28	7.6	8.43
1629327_at	CG5693	CG5693 gene product from transcript CG5693-RA	-0.83	0.031	0.29	3.27	4.1
1632702_at	d-cup	davis-cup	-0.83	0.031	0.29	2.68	3.51
1632800_at	CG15278	CG15278 gene product from transcript CG15278-RC	-0.83	0.0015	0.043	2.73	3.56
1633194_at	CG16848	CG16848 gene product from transcript CG16848-RA	-0.83	0.12	0.58	3.92	4.74
1633618_at	CG14297	CG14297 gene product from transcript CG14297-RA	-0.83	0.35	0.91	6.66	7.49
1634155_at	CG3565	CG3565 gene product from transcript CG3565-RA	-0.83	0.33	0.89	5.12	5.96
1634553_at			-0.83	0.16	0.67	5.98	6.81
1634659_at	Dl	Delta	-0.83	0.0094	0.14	8.46	9.3
1635211_at	sbb	scribbler	-0.83	0.00021	0.01	10.6	11.4
1637138_at	CG13898	CG13898 gene product from transcript CG13898-RA	-0.83	0.42	0.97	7.46	8.29
1637274_at	CG14488	CG14488 gene product from transcript CG14488-RA	-0.83	0.28	0.84	8.15	8.99
1637478_s_at	heph	hephaestus	-0.83	0.009	0.14	11.8	12.7
1637740_at	CG11404	CG11404 gene product from transcript CG11404-RA	-0.83	0.16	0.67	4.77	5.6
1637766_at	CG10252	CG10252 gene product from transcript CG10252-RA	-0.83	0.24	0.79	10.9	11.7
1637987_at	eIF4G2	eukaryotic translation initiation factor 4G2	-0.83	0.12	0.58	10.4	11.2
1638037_a_at	dpr17	defective proboscis extension response 17	-0.83	0.062	0.42	6.32	7.15
1638314_at	Glut4EF	CG34360 gene product from transcript CG34360-RH	-0.83	0.053	0.39	2.82	3.65
1638512_at	Sb	Stubble	-0.83	0.086	0.5	4.14	4.97
1638521_a_at	kat-60L1	katanin p60-like 1	-0.83	0.048	0.37	7.25	8.08
1638528_at	CG15531	CG15531 gene product from transcript CG15531-RA	-0.83	0.086	0.5	8.19	9.02
1638677_at	CG12691	CG12691 gene product from transcript CG12691-RA	-0.83	0.0045	0.09	2.86	3.69
1639630_at	CG32945	CG32945 gene product from transcript CG32945-RA	-0.83	0.35	0.91	5.74	6.57
1639869_a_at	Ppi1	Protein phosphatase 1c interacting protein 1	-0.83	0.11	0.55	5.27	6.1
1639900_at	E(spl)mbeta-HLH	Enhancer of split mbeta, helix-loop-helix	-0.83	0.047	0.36	9.24	10.1
1623416_at	Muc68E	Mucin 68E	-0.82	0.65	1	3.75	4.57
1623663_a_at	CG18063	CG18063 gene product from transcript CG18063-RC	-0.82	0.23	0.78	7.17	7.99
1624433_at	CG10589	CG10589 gene product from transcript CG10589-RA	-0.82	0.22	0.76	7.9	8.72
1624562_s_at	Mst33A	CG6541 gene product from transcript CG6541-RB	-0.82	0.29	0.86	8.61	9.43
1625062_a_at	CG32806	CG32806 gene product from transcript CG32806-RA	-0.82	0.1	0.53	5.69	6.5
1625629_at	alpha-Est6	alpha-Esterase-6	-0.82	0.014	0.18	4.59	5.41
1626087_at	stan	starry night	-0.82	0.18	0.7	7.89	8.71
1626533_a_at	Evi5	Ecotropic viral integration site 5 ortholog (H. sapiens)	-0.82	5e-05	0.0037	3.14	3.95
1627553_at	fan	farinelli	-0.82	0.29	0.86	8.1	8.92
1629670_at	CG17376	CG17376 gene product from transcript CG17376-RB	-0.82	0.21	0.75	11.2	12.1
1629838_at	CG15925	CG15925 gene product from transcript CG15925-RA	-0.82	0.024	0.25	2.79	3.61
1630079_at	Atu	Another transcription unit	-0.82	1e-05	0.0011	7.42	8.25
1632303_a_at	Trc8	TRC8 ortholog	-0.82	4.3e-07	0.00012	9.18	10
1633819_at	CG43075	CG43075 gene product from transcript CG43075-RA	-0.82	0.34	0.9	5.5	6.31
1634384_at	CG13426	CG13426 gene product from transcript CG13426-RA	-0.82	0.37	0.93	5.42	6.23
1634422_at	CG31213	CG31213 gene product from transcript CG31213-RB	-0.82	6.6e-09	4.9e-06	2.42	3.24
1634645_at	CG31245	CG31245 gene product from transcript CG31245-RA	-0.82	0.068	0.44	5.73	6.55
1635230_at	CG43077	CG43077 gene product from transcript CG43077-RA	-0.82	0.31	0.87	7.83	8.66
1635439_at	CG10063	CG10063 gene product from transcript CG10063-RA	-0.82	0.2	0.74	6.53	7.34
1635598_at	CG18266	CG18266 gene product from transcript CG18266-RA	-0.82	0.14	0.63	6.33	7.15
1637248_at	CG44252	CG44252 gene product from transcript CG44252-RE	-0.82	0.078	0.48	3.21	4.03
1638165_s_at	CG43736	CG43736 gene product from transcript CG43736-RK	-0.82	0.023	0.24	8.56	9.38
1638471_at			-0.82	0.00066	0.024	2.51	3.33
1638870_at	CG1958	CG1958 gene product from transcript CG1958-RA	-0.82	0.26	0.82	8.24	9.06
1639324_at	CG12684	CG12684 gene product from transcript CG12684-RA	-0.82	0.26	0.82	5.48	6.29
1640425_at	CG32655	CG32655 gene product from transcript CG32655-RA	-0.82	0.25	0.8	7.37	8.19
1640478_at	CG31777	CG31777 gene product from transcript CG31777-RA	-0.82	0.15	0.65	7.54	8.36
1640487_at	CG12689	CG12689 gene product from transcript CG12689-RA	-0.82	0.26	0.82	7.53	8.35
1641084_at	hng3	hinge3	-0.82	0.24	0.79	7.64	8.45
1641601_at	Tengl1	Testis EndoG-Like 1	-0.82	0.12	0.58	5.34	6.15
1623046_at	CG32727	CG32727 gene product from transcript CG32727-RA	-0.81	0.11	0.55	4.34	5.15
1623261_at	RabX4	CG31118 gene product from transcript CG31118-RA	-0.81	0.013	0.17	5.9	6.71
1623925_at	CG4477	CG4477 gene product from transcript CG4477-RB	-0.81	0.15	0.65	4.58	5.39
1624880_at	CG8813	CG8813 gene product from transcript CG8813-RA	-0.81	0.32	0.88	6.86	7.67
1625236_s_at	Prosap	CG30483 gene product from transcript CG30483-RD	-0.81	0.045	0.35	9.87	10.7
1625359_at	Tpl94D	Transition protein-like 94D	-0.81	0.18	0.7	6.88	7.69
1627679_at	CG12470	CG12470 gene product from transcript CG12470-RA	-0.81	0.3	0.86	9.09	9.9
1627687_at			-0.81	0.16	0.67	6.18	6.99
1627876_at	CG5556	CG5556 gene product from transcript CG5556-RA	-0.81	0.0033	0.073	2.88	3.69
1628228_at	CG4218	CG4218 gene product from transcript CG4218-RC	-0.81	0.22	0.76	7.35	8.16
1628995_at	CG8006	CG8006 gene product from transcript CG8006-RA	-0.81	0.11	0.55	4.68	5.49
1629653_at	CG16782	CG16782 gene product from transcript CG16782-RA	-0.81	0.31	0.87	6.96	7.77
1629966_at	E(spl)m8-HLH	Enhancer of split m8, helix-loop-helix	-0.81	0.078	0.48	5.41	6.22
1630365_at	jvl	javelin-like	-0.81	0.0024	0.059	3.59	4.4
1631211_at			-0.81	0.24	0.79	9.43	10.2
1631324_at	ssp5	short spindle 5	-0.81	0.19	0.72	7.34	8.15
1631430_at	Cdc27	Cell division cycle 27 ortholog	-0.81	0.00047	0.019	6.57	7.38
1631935_at	CG32487	CG32487 gene product from transcript CG32487-RA	-0.81	0.098	0.53	3.5	4.31
1632176_at	CG5623	CG5623 gene product from transcript CG5623-RA	-0.81	0.019	0.22	4.67	5.48
1632295_s_at			-0.81	0.25	0.8	7.05	7.86
1632870_at	tut	tumorous testis	-0.81	0.081	0.49	2.7	3.51
1633128_at	CG15471	CG15471 gene product from transcript CG15471-RB	-0.81	0.0098	0.15	3.33	4.14
1633180_at	exu	exuperantia	-0.81	0.17	0.69	11.1	11.9
1633512_at	toy	twin of eyeless	-0.81	0.1	0.53	5.55	6.37
1633526_at	Sox15	Sox box protein 15	-0.81	9.8e-05	0.006	3.04	3.85
1634495_s_at	lola	longitudinals lacking	-0.81	0.034	0.3	5.05	5.86
1634543_at	mh	maternal haploid	-0.81	4.3e-06	0.0006	3.17	3.98
1635507_at	CG4269	CG4269 gene product from transcript CG4269-RB	-0.81	0.12	0.58	9.33	10.1
1635607_at	Prosbeta5R2	Proteasome beta5 subunit-related 2	-0.81	0.095	0.52	2.4	3.21
1635694_at	CG12907	CG12907 gene product from transcript CG12907-RB	-0.81	0.26	0.82	9.54	10.3
1636088_at	Dll	Distal-less	-0.81	0.031	0.29	7.03	7.84
1636364_a_at	CG17376	CG17376 gene product from transcript CG17376-RB	-0.81	0.22	0.76	11.8	12.6
1637011_at	CG33287	CG33287 gene product from transcript CG33287-RB	-0.81	0.0045	0.09	2.37	3.18
1637581_at			-0.81	0.014	0.18	5.07	5.89
1637741_a_at	CG30284	CG30284 gene product from transcript CG30284-RA	-0.81	0.00032	0.014	2.32	3.13
1637942_at	Afti	Aftiphilin	-0.81	0.0022	0.056	4.71	5.52
1637975_at	Dhc36C	Dynein heavy chain at 36C	-0.81	0.0082	0.13	3.16	3.96
1639742_at	CG3942	CG3942 gene product from transcript CG3942-RA	-0.81	0.085	0.5	4.32	5.14
1640123_at	COX5BL	Cytochrome c oxidase subunit 5B-like	-0.81	0.35	0.91	7.46	8.27
1640156_at	CG3544	CG3544 gene product from transcript CG3544-RB	-0.81	0.0033	0.073	2.79	3.59
1640792_at	sowi	solwind	-0.81	0.28	0.84	8.09	8.9
1640846_at	CG2887	CG2887 gene product from transcript CG2887-RA	-0.81	0.026	0.26	3.72	4.53
1640945_at	lola	longitudinals lacking	-0.81	0.0029	0.067	6.54	7.36
1641022_a_at	Cyp18a1	Cytochrome P450-18a1	-0.81	0.15	0.65	2.83	3.63
1622932_s_at	sn	singed	-0.8	0.19	0.72	10	10.8
1623289_at	Obp83ef	Odorant-binding protein 83ef	-0.8	0.63	1	3.69	4.48
1623439_at	CG17744	CG17744 gene product from transcript CG17744-RA	-0.8	0.35	0.91	7.59	8.38
1624192_at	r-cup	ryder cup	-0.8	0.0043	0.088	4.05	4.85
1624916_a_at			-0.8	0.3	0.86	9.4	10.2
1624978_at	CG33309	CG33309 gene product from transcript CG33309-RA	-0.8	0.32	0.88	7.18	7.98
1625562_at	CG34168	CG34168 gene product from transcript CG34168-RA	-0.8	0.32	0.88	9.1	9.9
1625904_at	CG3557	CG3557 gene product from transcript CG3557-RC	-0.8	0.063	0.42	6.83	7.63
1626747_at	Prosalpha4T1	Proteasome alpha4 subunit, Testis-specific 1	-0.8	0.17	0.69	4.36	5.16
1627263_at	CG31601	CG31601 gene product from transcript CG31601-RC	-0.8	0.33	0.89	6.22	7.01
1627444_at	CG31819	CG31819 gene product from transcript CG31819-RA	-0.8	0.25	0.8	6.28	7.08
1627453_s_at	spi	spitz	-0.8	0.092	0.52	11.3	12.1
1628365_at	CG5538	CG5538 gene product from transcript CG5538-RA	-0.8	0.25	0.8	9.52	10.3
1628782_at	CG4341	CG4341 gene product from transcript CG4341-RA	-0.8	5.2e-05	0.0038	4.59	5.39
1629615_at	aust	australin	-0.8	0.052	0.38	3.43	4.23
1629858_at	CG2528	CG2528 gene product from transcript CG2528-RG	-0.8	0.12	0.58	4.42	5.22
1631166_at	CG17440	CG17440 gene product from transcript CG17440-RA	-0.8	0.0095	0.15	3.02	3.82
1631231_at	fz	frizzled	-0.8	0.072	0.45	8.46	9.26
1631392_at			-0.8	0.35	0.91	13.2	14
1632367_at	ProtA	Protamine A	-0.8	0.32	0.88	9.48	10.3
1633345_at	Scr	Sex combs reduced	-0.8	0.068	0.44	7.37	8.16
1634391_at	CG18109	CG18109 gene product from transcript CG18109-RA	-0.8	0.25	0.8	5.5	6.3
1634727_a_at	thr	three rows	-0.8	0.0018	0.048	3.86	4.66
1636724_at	CG8292	CG8292 gene product from transcript CG8292-RA	-0.8	0.12	0.58	5.88	6.68
1636743_s_at			-0.8	0.3	0.86	11	11.8
1636996_at	CG17329	CG17329 gene product from transcript CG17329-RA	-0.8	0.31	0.87	5.22	6.02
1637972_at	HP6	Heterochromatin protein 6	-0.8	0.18	0.7	8.01	8.81
1638788_at	Twdlalpha	Tweedlealpha	-0.8	0.024	0.25	3.71	4.52
1638820_at	CG34362	CG34362 gene product from transcript CG34362-RI	-0.8	0.02	0.22	4.31	5.11
1639165_at	Mst84Dd	Male-specific RNA 84Dd	-0.8	0.31	0.87	9.54	10.3
1640336_at	CG11656	CG11656 gene product from transcript CG11656-RA	-0.8	0.23	0.78	5.98	6.78
1640961_at	CG32313	CG32313 gene product from transcript CG32313-RA	-0.8	0.26	0.82	6.73	7.53
1623415_at	dl	dorsal	-0.79	0.13	0.6	8.52	9.32
1623894_a_at	CG8086	CG8086 gene product from transcript CG8086-RK	-0.79	0.067	0.44	6.24	7.03
1623900_a_at	Mal-B2	Maltase B2	-0.79	0.016	0.2	9.28	10.1
1623984_s_at	Mical	Molecule interacting with CasL	-0.79	0.18	0.7	6.13	6.92
1625521_at	CG30355	CG30355 gene product from transcript CG30355-RA	-0.79	0.39	0.95	6.07	6.86
1625639_at	Vha16-5	Vacuolar H[+] ATPase 16kD subunit 5	-0.79	0.19	0.72	6.47	7.26
1625872_at	CG34021	CG34021 gene product from transcript CG34021-RA	-0.79	0.39	0.95	5.63	6.42
1627401_at	Rpn13R	Regulatory particle non-ATPase 13-related	-0.79	0.019	0.22	4.49	5.28
1627511_at	chrb	charybde	-0.79	0.029	0.28	9.05	9.84
1629256_a_at	CG31547	CG31547 gene product from transcript CG31547-RB	-0.79	0.033	0.3	6.75	7.54
1629523_at	lola	longitudinals lacking	-0.79	0.0024	0.059	3.91	4.71
1629780_at	CG13471	CG13471 gene product from transcript CG13471-RA	-0.79	0.21	0.75	6.76	7.55
1630277_at	CG30048	CG30048 gene product from transcript CG30048-RD	-0.79	0.00068	0.024	2.77	3.56
1630460_at	CG15873	CG15873 gene product from transcript CG15873-RA	-0.79	0.0041	0.085	3.05	3.84
1631602_at	CG14676	CG14676 gene product from transcript CG14676-RA	-0.79	0.13	0.6	4.39	5.18
1632570_at	dati	datilografo	-0.79	0.013	0.17	4.73	5.53
1632714_at	CG15711	CG15711 gene product from transcript CG15711-RB	-0.79	0.21	0.75	3.37	4.17
1632860_at	Cpr64Aa	Cuticular protein 64Aa	-0.79	0.06	0.41	4.51	5.3
1634446_at	CG30065	CG30065 gene product from transcript CG30065-RA	-0.79	0.32	0.88	7.8	8.59
1634805_at	CG14642	CG14642 gene product from transcript CG14642-RA	-0.79	0.044	0.35	8.12	8.91
1634833_at	CG45263	CG45263 gene product from transcript CG45263-RC	-0.79	2.3e-05	0.002	2.34	3.13
1635104_s_at	CG45050	CG45050 gene product from transcript CG45050-RF	-0.79	0.029	0.28	12.4	13.2
1635936_at	GILT3	Gamma-interferon-inducible lysosomal thiol reductase 3	-0.79	0.16	0.67	5.87	6.65
1636016_at	CG15510	CG15510 gene product from transcript CG15510-RB	-0.79	0.33	0.89	5.72	6.51
1636179_at	CG31459	CG31459 gene product from transcript CG31459-RA	-0.79	0.24	0.79	6.76	7.55
1636835_at	CG16700	CG16700 gene product from transcript CG16700-RA	-0.79	0.1	0.53	10	10.8
1636988_at	CG8476	CG8476 gene product from transcript CG8476-RA	-0.79	0.41	0.96	6.3	7.09
1637320_at			-0.79	0.3	0.86	6.27	7.06
1637854_at	CG18335	CG18335 gene product from transcript CG18335-RA	-0.79	0.11	0.55	5.29	6.08
1637869_at	rdo	reduced ocelli	-0.79	0.26	0.82	8.14	8.93
1638494_at	CG3124	CG3124 gene product from transcript CG3124-RA	-0.79	0.21	0.75	9.88	10.7
1638727_at	CG9821	CG9821 gene product from transcript CG9821-RC	-0.79	0.06	0.41	11.8	12.6
1639446_at	CG13243	CG13243 gene product from transcript CG13243-RB	-0.79	0.19	0.72	5.19	5.98
1640256_at	bel	belle	-0.79	0.0018	0.048	7	7.79
1640927_at	CG16894	CG16894 gene product from transcript CG16894-RA	-0.79	0.3	0.86	5.89	6.68
1623039_at	CG3409	CG3409 gene product from transcript CG3409-RB	-0.78	0.00094	0.031	10.3	11.1
1623103_at	CG14946	CG14946 gene product from transcript CG14946-RD	-0.78	0.41	0.96	5.39	6.17
1623202_at	CG14113	CG14113 gene product from transcript CG14113-RA	-0.78	0.39	0.95	6.94	7.72
1623340_at	CG15333	CG15333 gene product from transcript CG15333-RA	-0.78	0.025	0.25	3.23	4.01
1623502_at	CG31910	CG31910 gene product from transcript CG31910-RA	-0.78	0.31	0.87	5.57	6.35
1623507_at	CG33136	CG33136 gene product from transcript CG33136-RC	-0.78	0.31	0.87	4.81	5.59
1624705_a_at	fax	failed axon connections	-0.78	0.093	0.52	13	13.8
1625324_at	CG18549	CG18549 gene product from transcript CG18549-RA	-0.78	0.28	0.84	10.1	10.8
1625846_at	CG12439	CG12439 gene product from transcript CG12439-RB	-0.78	0.038	0.32	2.8	3.59
1625921_at	mub	mushroom-body expressed	-0.78	0.072	0.45	5.57	6.35
1626026_at	CG5342	CG5342 gene product from transcript CG5342-RB	-0.78	0.00018	0.0091	2.81	3.6
1626759_at	CG34136	CG34136 gene product from transcript CG34136-RA	-0.78	0.2	0.74	7.54	8.32
1627228_at	CG15309	CG15309 gene product from transcript CG15309-RC	-0.78	0.38	0.94	11	11.8
1627333_at	CG11226	CG11226 gene product from transcript CG11226-RA	-0.78	0.076	0.47	3.42	4.2
1627457_at	CG10793	CG10793 gene product from transcript CG10793-RA	-0.78	0.0035	0.075	2.82	3.6
1627799_at	Prosbeta2R2	Proteasome beta2 subunit-related 2	-0.78	0.19	0.72	7	7.78
1628164_at	Pp1-13C	Protein phosphatase 1 at 13C	-0.78	0.13	0.6	7.04	7.82
1628811_at	CG14546	CG14546 gene product from transcript CG14546-RA	-0.78	0.13	0.6	4.56	5.34
1629081_at	ord	orientation disruptor	-0.78	0.033	0.3	3.43	4.21
1629899_at	cact	cactus	-0.78	0.052	0.38	8.69	9.47
1631400_at	Cpr66D	Cuticular protein 66D	-0.78	0.15	0.65	4.25	5.03
1631441_s_at	slow	slowdown	-0.78	0.29	0.86	7.39	8.17
1631451_at	CG32181	CG32181 gene product from transcript CG32181-RB	-0.78	0.38	0.94	6.43	7.21
1632787_a_at			-0.78	0.12	0.58	3.89	4.67
1634178_at	CG43313	CG43313 gene product from transcript CG43313-RB	-0.78	0.0021	0.054	8.46	9.24
1635188_at	CG6675	CG6675 gene product from transcript CG6675-RB	-0.78	0.2	0.74	4.81	5.59
1637812_at	CG30430	CG30430 gene product from transcript CG30430-RA	-0.78	0.38	0.94	8.89	9.67
1637828_a_at	sif	still life	-0.78	0.17	0.69	4.17	4.95
1637845_at	CG31230	CG31230 gene product from transcript CG31230-RA	-0.78	0.32	0.88	6.05	6.83
1638138_at	CG9014	CG9014 gene product from transcript CG9014-RA	-0.78	0.19	0.72	6.68	7.47
1638145_at	CG42834	CG42834 gene product from transcript CG42834-RA	-0.78	0.72	1	10.5	11.3
1640348_at	CG5050	CG5050 gene product from transcript CG5050-RA	-0.78	0.18	0.7	8.83	9.61
1640895_at	Dpy-30L2	Dpy-30-like 2	-0.78	0.3	0.86	9.16	9.94
1623482_at	CG9072	CG9072 gene product from transcript CG9072-RA	-0.77	0.12	0.58	5.18	5.96
1624007_at	CG6304	CG6304 gene product from transcript CG6304-RB	-0.77	0.3	0.86	8.3	9.07
1624820_at	CG8800	CG8800 gene product from transcript CG8800-RA	-0.77	0.036	0.31	2.98	3.76
1625279_a_at	tup	tailup	-0.77	0.0021	0.054	5.22	6
1625581_at	CG10011	CG10011 gene product from transcript CG10011-RA	-0.77	0.026	0.26	5.68	6.44
1625597_a_at	CG6441	CG6441 gene product from transcript CG6441-RA	-0.77	0.16	0.67	5.64	6.41
1625767_at	CG30056	CG30056 gene product from transcript CG30056-RA	-0.77	0.31	0.87	4.02	4.79
1627456_s_at	mub	mushroom-body expressed	-0.77	0.22	0.76	9.08	9.85
1627614_at	chn	charlatan	-0.77	0.0035	0.075	8.33	9.1
1627870_at	CG43394	CG43394 gene product from transcript CG43394-RC	-0.77	0.076	0.47	2.97	3.74
1627901_a_at	CG9692	CG9692 gene product from transcript CG9692-RB	-0.77	0.082	0.49	4.9	5.67
1628034_at	LS2	Large Subunit 2	-0.77	0.06	0.41	2.93	3.7
1628937_s_at	rin	rasputin	-0.77	0.0002	0.0098	10	10.8
1629022_at	CG13991	CG13991 gene product from transcript CG13991-RA	-0.77	0.11	0.55	3.73	4.5
1629048_s_at	CG9674	CG9674 gene product from transcript CG9674-RD	-0.77	0.0033	0.073	10.2	11
1629130_at	Pif1A	PFTAIRE-interacting factor 1A	-0.77	0.095	0.52	3.71	4.48
1629316_at	I-t	inhibitor-t	-0.77	0.31	0.87	6.91	7.69
1629410_at	CG32572	CG32572 gene product from transcript CG32572-RA	-0.77	0.057	0.4	4.09	4.86
1629870_at	CG3687	CG3687 gene product from transcript CG3687-RA	-0.77	0.3	0.86	6.5	7.27
1630087_at	Tsp33B	Tetraspanin 33B	-0.77	0.26	0.82	6.28	7.05
1631360_at	CG4133	CG4133 gene product from transcript CG4133-RC	-0.77	0.00027	0.012	3.34	4.11
1632398_a_at	CG31735	CG31735 gene product from transcript CG31735-RA	-0.77	0.35	0.91	7.29	8.06
1632450_at	CG13494	CG13494 gene product from transcript CG13494-RA	-0.77	0.28	0.84	5.39	6.16
1633000_a_at	CadN	Cadherin-N	-0.77	0.023	0.24	6.37	7.15
1634108_at	CG17991	CG17991 gene product from transcript CG17991-RA	-0.77	0.27	0.83	6.7	7.47
1634251_at	CG12853	CG12853 gene product from transcript CG12853-RA	-0.77	0.34	0.9	7.06	7.83
1634337_s_at	Sxl	Sex lethal	-0.77	0.0016	0.044	9.92	10.7
1634624_at	CG16719	CG16719 gene product from transcript CG16719-RA	-0.77	0.34	0.9	8.36	9.13
1634711_at			-0.77	0.033	0.3	3.13	3.9
1635426_at	CG11291	CG11291 gene product from transcript CG11291-RA	-0.77	0.24	0.79	6.51	7.28
1636244_s_at	CG5191	CG5191 gene product from transcript CG5191-RE	-0.77	0.00023	0.011	9.94	10.7
1636405_a_at	CG4329	CG4329 gene product from transcript CG4329-RA	-0.77	0.056	0.4	4.3	5.07
1636536_at	Pglym87	CG17645 gene product from transcript CG17645-RA	-0.77	0.079	0.48	5.45	6.22
1636869_at	AGO1	Argonaute-1	-0.77	0.012	0.17	10.4	11.2
1637378_s_at	IA-2	IA-2 protein tyrosine phosphatase	-0.77	0.038	0.32	10.9	11.7
1637447_at	CG12498	CG12498 gene product from transcript CG12498-RA	-0.77	0.016	0.2	2.81	3.58
1637820_at	X11Lbeta	CG32677 gene product from transcript CG32677-RE	-0.77	0.07	0.45	5.53	6.3
1639491_at	CG15676	CG15676 gene product from transcript CG15676-RB	-0.77	0.32	0.88	3.72	4.48
1639837_at	Rph	Rabphilin	-0.77	0.0068	0.12	4.99	5.76
1640966_at	CG33278	CG33278 gene product from transcript CG33278-RA	-0.77	0.22	0.76	5.13	5.9
1641177_at	CG1428	CG1428 gene product from transcript CG1428-RA	-0.77	0.03	0.28	3.74	4.51
1641340_s_at			-0.77	0.12	0.58	7.05	7.82
1622975_at	CG13477	CG13477 gene product from transcript CG13477-RA	-0.76	0.42	0.97	8.08	8.85
1624361_s_at	NAT1	CG3845 gene product from transcript CG3845-RA	-0.76	0.046	0.36	12.6	13.4
1624697_at	CG14983	CG14983 gene product from transcript CG14983-RA	-0.76	0.29	0.86	6.2	6.96
1626058_at	lbl	ladybird late	-0.76	0.0085	0.14	4.93	5.69
1626457_s_at	SKIP	Shal K[+] channel interacting protein	-0.76	0.04	0.33	7.11	7.87
1627506_at	ed	echinoid	-0.76	0.0017	0.046	8.3	9.06
1627514_at	CG14294	CG14294 gene product from transcript CG14294-RA	-0.76	0.34	0.9	5.05	5.8
1628435_at	sqd	squid	-0.76	0.021	0.23	9.99	10.8
1628712_at	CG17754	CG17754 gene product from transcript CG17754-RG	-0.76	0.31	0.87	11.3	12.1
1628759_a_at	CG14073	CG14073 gene product from transcript CG14073-RC	-0.76	0.06	0.41	9.92	10.7
1628801_at	kto	kohtalo	-0.76	0.0063	0.11	6.25	7.01
1629733_at	Lim1	CG11354 gene product from transcript CG11354-RB	-0.76	0.016	0.2	6.61	7.37
1630415_at	Alh	Alhambra	-0.76	0.11	0.55	7.79	8.55
1630776_at	CG1421	CG1421 gene product from transcript CG1421-RA	-0.76	0.35	0.91	4.4	5.16
1631270_at	nht	no hitter	-0.76	0.27	0.83	4.85	5.61
1631460_s_at	Pof	Painting of fourth	-0.76	0.092	0.52	9.99	10.8
1631470_at	ttm2	tiny tim 2	-0.76	0.15	0.65	7.37	8.14
1631644_at	CG31803	CG31803 gene product from transcript CG31803-RA	-0.76	0.34	0.9	5.57	6.33
1633154_at	snky	sneaky	-0.76	0.013	0.17	2.88	3.64
1633310_at	CG15483	CG15483 gene product from transcript CG15483-RA	-0.76	9.4e-05	0.0058	2.39	3.15
1633687_at	CG13611	CG13611 gene product from transcript CG13611-RA	-0.76	6.5e-11	7.6e-08	2.18	2.95
1634079_at	CG32568	CG32568 gene product from transcript CG32568-RC	-0.76	0.19	0.72	6.16	6.91
1635076_at	CG12674	CG12674 gene product from transcript CG12674-RA	-0.76	0.23	0.78	6.84	7.6
1635683_at	CG6136	CG6136 gene product from transcript CG6136-RD	-0.76	0.037	0.32	4.52	5.28
1636412_at	Mical	Molecule interacting with CasL	-0.76	0.2	0.74	5.58	6.34
1637368_at	CG9406	CG9406 gene product from transcript CG9406-RA	-0.76	0.15	0.65	4.68	5.44
1637782_at	CG12020	CG12020 gene product from transcript CG12020-RA	-0.76	0.066	0.43	4.22	4.98
1638215_at	CG8043	CG8043 gene product from transcript CG8043-RA	-0.76	0.023	0.24	7.93	8.68
1639059_s_at	exu	exuperantia	-0.76	0.057	0.4	6.65	7.42
1639335_at	pum	pumilio	-0.76	0.086	0.5	10.2	11
1639781_at	betaNACtes1	CG13402 gene product from transcript CG13402-RA	-0.76	0.14	0.63	4.42	5.18
1640197_at	CG4480	CG4480 gene product from transcript CG4480-RB	-0.76	0.22	0.76	4.16	4.92
1640218_at	CG17196	CG17196 gene product from transcript CG17196-RC	-0.76	0.32	0.88	5.7	6.46
1640269_at	CG15147	CG15147 gene product from transcript CG15147-RA	-0.76	0.096	0.53	4.81	5.57
1640605_at	CG13855	CG13855 gene product from transcript CG13855-RA	-0.76	0.11	0.55	3.5	4.25
1622917_a_at	CG42355	CG42355 gene product from transcript CG42355-RD	-0.75	0.33	0.89	7.09	7.84
1623100_at	Aac11	CG6582 gene product from transcript CG6582-RA	-0.75	0.0042	0.086	10	10.8
1623923_a_at	gl	glass	-0.75	0.031	0.29	6.08	6.84
1624357_at	cona	corona	-0.75	0.16	0.67	7.31	8.06
1624746_at	betaTub85D	beta-Tubulin at 85D	-0.75	0.24	0.79	10.4	11.2
1624913_s_at	oaf	out at first	-0.75	0.028	0.27	6.61	7.36
1625859_at	Cct2	CTP:phosphocholine cytidylyltransferase 2	-0.75	0.055	0.4	6.19	6.95
1626166_at	CG13082	CG13082 gene product from transcript CG13082-RA	-0.75	0.11	0.55	3.37	4.12
1626241_at	Cyt-c-d	Cytochrome c distal	-0.75	0.26	0.82	9.28	10
1626432_at	CG10839	CG10839 gene product from transcript CG10839-RB	-0.75	0.35	0.91	5.35	6.1
1626786_at	Usp20-33	Ubiquitin specific protease 20/33	-0.75	0.00099	0.032	6.34	7.09
1627101_at	scyl	scylla	-0.75	0.11	0.55	11.3	12.1
1627217_at	Glut3	Glucose transporter type 3	-0.75	0.023	0.24	2.65	3.41
1627226_at	CG43068	CG43068 gene product from transcript CG43068-RA	-0.75	0.18	0.7	4.61	5.36
1627575_at	CG34204	CG34204 gene product from transcript CG34204-RA	-0.75	0.41	0.96	6.08	6.83
1628760_at	CG8517	CG8517 gene product from transcript CG8517-RA	-0.75	0.44	0.98	8.55	9.3
1628882_at	CG7378	CG7378 gene product from transcript CG7378-RC	-0.75	0.025	0.25	8.51	9.26
1629681_x_at	CG44774	CG44774 gene product from transcript CG44774-RH	-0.75	0.021	0.23	10.1	10.8
1630207_at	CG16972	CG16972 gene product from transcript CG16972-RA	-0.75	0.12	0.58	8.71	9.46
1631081_a_at	CG17666	CG17666 gene product from transcript CG17666-RA	-0.75	0.25	0.8	7.56	8.32
1632492_at	CG5062	CG5062 gene product from transcript CG5062-RA	-0.75	0.16	0.67	4.11	4.86
1632555_s_at	CG34279	CG34279 gene product from transcript CG34279-RA	-0.75	0.62	1	11.8	12.6
1632740_at	CG42266	CG42266 gene product from transcript CG42266-RA	-0.75	0.0083	0.13	2.58	3.32
1632883_at	CG31467	CG31467 gene product from transcript CG31467-RA	-0.75	0.094	0.52	3.8	4.55
1633102_at	Ubc84D	Ubiquitin conjugating enzyme 84D	-0.75	0.32	0.88	3.99	4.75
1633341_s_at	dac	dachshund	-0.75	0.015	0.19	9.06	9.81
1633776_s_at			-0.75	0.37	0.93	11	11.8
1633926_at	CG16837	CG16837 gene product from transcript CG16837-RA	-0.75	0.27	0.83	5.58	6.33
1634615_at	CG8509	CG8509 gene product from transcript CG8509-RA	-0.75	0.03	0.28	3.11	3.86
1635116_a_at	CG7518	CG7518 gene product from transcript CG7518-RJ	-0.75	0.017	0.21	8.08	8.84
1635691_at	br	broad	-0.75	0.1	0.53	13.6	14.4
1635752_at	CG4520	CG4520 gene product from transcript CG4520-RB	-0.75	0.18	0.7	6.13	6.88
1635971_at	CG31525	CG31525 gene product from transcript CG31525-RA	-0.75	0.32	0.88	6.67	7.42
1636345_s_at	Syt1	Synaptotagmin 1	-0.75	0.052	0.38	7.16	7.91
1636363_s_at	Mapmodulin	CG5784 gene product from transcript CG5784-RB	-0.75	0.013	0.17	10	10.8
1637016_at	gpp	grappa	-0.75	0.045	0.35	5.94	6.69
1637552_s_at	shep	alan shepard	-0.75	0.052	0.38	9.17	9.92
1637904_at	CG31787	CG31787 gene product from transcript CG31787-RA	-0.75	0.32	0.88	6.84	7.59
1638432_a_at	CG10082	CG10082 gene product from transcript CG10082-RA	-0.75	0.011	0.16	6.08	6.83
1638603_at	CG31909	CG31909 gene product from transcript CG31909-RC	-0.75	0.28	0.84	10.2	10.9
1638640_at	CG15576	CG15576 gene product from transcript CG15576-RB	-0.75	0.21	0.75	6.38	7.12
1638958_at	CG31644	CG31644 gene product from transcript CG31644-RB	-0.75	0.36	0.92	6.45	7.2
1640225_at			-0.75	0.023	0.24	4.78	5.53
1640555_at	CG14668	CG14668 gene product from transcript CG14668-RA	-0.75	0.18	0.7	5.03	5.78
1640627_at	ds	dachsous	-0.75	0.052	0.38	8.13	8.88
1641384_a_at	CG11327	CG11327 gene product from transcript CG11327-RA	-0.75	0.27	0.83	8.51	9.26
1622997_at	CG34367	CG34367 gene product from transcript CG34367-RC	-0.74	0.00012	0.0069	2.45	3.18
1623088_at	ntc	nutcracker	-0.74	0.13	0.6	7.58	8.31
1623386_s_at	CG14438	CG14438 gene product from transcript CG14438-RA	-0.74	0.029	0.28	5.1	5.84
1624450_at	Orct	Organic cation transporter	-0.74	0.43	0.98	10.7	11.4
1624584_at	CG32643	CG32643 gene product from transcript CG32643-RA	-0.74	0.28	0.84	3.94	4.68
1624631_x_at			-0.74	0.015	0.19	4.4	5.13
1625826_at	CG7514	CG7514 gene product from transcript CG7514-RA	-0.74	0.013	0.17	2.68	3.42
1626018_a_at	crol	crooked legs	-0.74	0.0072	0.12	9.94	10.7
1626454_at	CycB3	Cyclin B3	-0.74	0.019	0.22	7.64	8.38
1626561_at	CG7692	CG7692 gene product from transcript CG7692-RD	-0.74	0.12	0.58	5.99	6.74
1626995_at	CSN1a	COP9 signalosome subunit 1a	-0.74	0.084	0.5	4.61	5.35
1628307_at			-0.74	0.3	0.86	8.16	8.9
1628453_at	l(1)G0289	lethal (1) G0289	-0.74	0.034	0.3	11.6	12.3
1629444_at	CG11756	CG11756 gene product from transcript CG11756-RA	-0.74	0.21	0.75	3.84	4.59
1629558_at	CG15657	CG15657 gene product from transcript CG15657-RA	-0.74	0.38	0.94	7.49	8.24
1629911_at	CG3222	CG3222 gene product from transcript CG3222-RA	-0.74	0.31	0.87	7.22	7.96
1630089_at	fzo	fuzzy onions	-0.74	0.12	0.58	4.19	4.93
1630780_a_at	hydra	CG1338 gene product from transcript CG1338-RA	-0.74	0.22	0.76	9.97	10.7
1631300_at	Cyp18a1	Cytochrome P450-18a1	-0.74	0.097	0.53	7.12	7.86
1631328_s_at	DnaJ-H	DnaJ homolog	-0.74	0.13	0.6	9.31	10.1
1631662_a_at	Ank2	Ankyrin 2	-0.74	0.0022	0.056	3.49	4.23
1631687_at	RN-tre	Related to the N terminus of tre oncogene	-0.74	0.018	0.21	7.79	8.53
1631767_at	CG13538	CG13538 gene product from transcript CG13538-RA	-0.74	0.12	0.58	3.67	4.41
1632418_s_at	pum	pumilio	-0.74	0.047	0.36	7.69	8.43
1632852_s_at	Gs1	Glutamine synthetase 1	-0.74	0.19	0.72	13.1	13.8
1633632_at	CG32944	CG32944 gene product from transcript CG32944-RE	-0.74	0.003	0.069	2.21	2.94
1633860_at	CG12078	CG12078 gene product from transcript CG12078-RB	-0.74	0.28	0.84	5.82	6.56
1633963_a_at	nAChRalpha6	nicotinic Acetylcholine Receptor alpha6	-0.74	0.013	0.17	2.57	3.31
1635900_at	Thor	CG8846 gene product from transcript CG8846-RA	-0.74	0.059	0.41	13.5	14.3
1636686_at	garz	gartenzwerg	-0.74	0.21	0.75	5.42	6.17
1636896_a_at	CG12576	CG12576 gene product from transcript CG12576-RF	-0.74	0.018	0.21	10.9	11.6
1637717_at	sev	sevenless	-0.74	0.15	0.65	4.16	4.9
1637867_at	mid	midline	-0.74	0.041	0.33	7.15	7.89
1638411_at	bora	aurora borealis	-0.74	0.0084	0.14	5.14	5.88
1640759_at	CG31709	CG31709 gene product from transcript CG31709-RB	-0.74	0.31	0.87	9.34	10.1
1641589_s_at	Abd-B	Abdominal B	-0.74	0.12	0.58	9.77	10.5
1623068_at	Cyp4e3	Cytochrome P450-4e3	-0.73	0.38	0.94	6.8	7.53
1623173_at	CG10013	CG10013 gene product from transcript CG10013-RA	-0.73	0.13	0.6	5.57	6.3
1623741_at			-0.73	0.062	0.42	2.98	3.71
1624211_at	CG9005	CG9005 gene product from transcript CG9005-RB	-0.73	0.3	0.86	8.51	9.24
1624855_at	CG31988	CG31988 gene product from transcript CG31988-RB	-0.73	0.28	0.84	10.1	10.8
1625527_at	CG5265	CG5265 gene product from transcript CG5265-RA	-0.73	0.082	0.49	4.93	5.65
1626027_at	Sr-CII	Scavenger receptor class C, type II	-0.73	0.0035	0.075	2.39	3.13
1626552_at	CG3568	CG3568 gene product from transcript CG3568-RA	-0.73	0.026	0.26	4.93	5.66
1627164_at	FLASH	FLASH ortholog	-0.73	0.0058	0.11	3.62	4.35
1627169_at	CG3264	CG3264 gene product from transcript CG3264-RB	-0.73	0.4	0.96	9.47	10.2
1627447_at	CG14759	CG14759 gene product from transcript CG14759-RA	-0.73	0.12	0.58	3.36	4.09
1627891_at	CG12725	CG12725 gene product from transcript CG12725-RA	-0.73	0.2	0.74	5.25	5.98
1627946_at	sro	shroud	-0.73	0.3	0.86	8.87	9.6
1628238_at	Tektin-C	Tektin C	-0.73	0.038	0.32	7.71	8.44
1628256_at	Mst77F	Male-specific transcript 77F	-0.73	0.25	0.8	11.5	12.2
1628337_at	UQCR-11L	Ubiquinol-cytochrome c reductase 11 kDa subunit-like	-0.73	0.093	0.52	7.73	8.46
1628651_a_at	Nf1	Neurofibromin 1	-0.73	1.4e-05	0.0014	2.92	3.65
1629418_s_at	sei	seizure	-0.73	0.014	0.18	5.5	6.23
1629661_at	CG13723	CG13723 gene product from transcript CG13723-RA	-0.73	0.14	0.63	4.87	5.6
1630749_at	CG11052	CG11052 gene product from transcript CG11052-RB	-0.73	0.33	0.89	5.41	6.14
1631216_a_at	ASPP	Ankyrin-repeat, SH3-domain, and Proline-rich-region containing Protein	-0.73	0.031	0.29	7	7.74
1632248_s_at	CycG	Cyclin G	-0.73	0.033	0.3	12.9	13.6
1632581_at	CG1663	CG1663 gene product from transcript CG1663-RA	-0.73	8.4e-05	0.0054	5.67	6.4
1634020_at	mei-P26	meiotic P26	-0.73	0.29	0.86	8.39	9.12
1634464_at	RpS19b	Ribosomal protein S19b	-0.73	0.24	0.79	7.91	8.64
1635182_at	wts	warts	-0.73	0.017	0.21	9.49	10.2
1635347_a_at	CG43658	CG43658 gene product from transcript CG43658-RE	-0.73	0.062	0.42	8.56	9.29
1635522_a_at	santa-maria	scavenger receptor acting in neural tissue and majority of rhodopsin is absent	-0.73	0.6	1	6.96	7.69
1635572_at			-0.73	0.36	0.92	5.96	6.68
1636421_at	CG14260	CG14260 gene product from transcript CG14260-RA	-0.73	0.00064	0.024	2.34	3.06
1636625_at	krimp	krimper	-0.73	0.03	0.28	3.62	4.35
1637770_a_at	CG11505	CG11505 gene product from transcript CG11505-RD	-0.73	0.0079	0.13	2.32	3.05
1638096_at	CG14315	CG14315 gene product from transcript CG14315-RA	-0.73	0.061	0.42	3.02	3.75
1638395_at	CG31802	CG31802 gene product from transcript CG31802-RA	-0.73	0.4	0.96	8.26	8.99
1639093_s_at	Tom70	Translocase of outer membrane 70	-0.73	0.0033	0.073	7.64	8.37
1639319_at	SkpF	SKP1-related F	-0.73	0.25	0.8	5	5.74
1639504_at	CG14855	CG14855 gene product from transcript CG14855-RA	-0.73	0.45	0.99	6.46	7.19
1639712_at	CG17261	CG17261 gene product from transcript CG17261-RB	-0.73	0.37	0.93	9.01	9.74
1640282_at	CG6843	CG6843 gene product from transcript CG6843-RA	-0.73	0.00022	0.011	6.88	7.61
1640427_at	CG3215	CG3215 gene product from transcript CG3215-RA	-0.73	0.24	0.79	5.59	6.32
1640461_at	CG3483	CG3483 gene product from transcript CG3483-RA	-0.73	0.1	0.53	6.13	6.86
1640883_a_at	CG2082	CG2082 gene product from transcript CG2082-RO	-0.73	0.013	0.17	3.93	4.66
1622940_at	CG12698	CG12698 gene product from transcript CG12698-RA	-0.72	0.14	0.63	5.53	6.25
1622957_s_at	Drep3	DNA fragmentation factor-related protein 3	-0.72	0.29	0.86	5.35	6.07
1624015_at	qjt	quijote	-0.72	0.29	0.86	5.35	6.07
1624609_at	CG31279	CG31279 gene product from transcript CG31279-RD	-0.72	0.064	0.43	4.02	4.75
1625330_at	CG12126	CG12126 gene product from transcript CG12126-RA	-0.72	0.21	0.75	4.61	5.33
1626168_at	ATPsynGL	ATP synthase, subunit G-like	-0.72	0.21	0.75	8.38	9.1
1626186_at	COX7AL	Cytochrome c oxidase subunit 7A-like	-0.72	0.42	0.97	7.85	8.57
1626195_at	CG12620	CG12620 gene product from transcript CG12620-RB	-0.72	0.097	0.53	3.4	4.12
1627985_a_at	CG31870	CG31870 gene product from transcript CG31870-RD	-0.72	0.4	0.96	9.56	10.3
1628333_at	Cad86C	Cadherin 86C	-0.72	4.5e-06	0.00061	2.3	3.03
1628745_at	betaNACtes4	CG18313 gene product from transcript CG18313-RA	-0.72	0.12	0.58	4.83	5.55
1628778_at	ITP	Ion transport peptide	-0.72	0.035	0.31	8.27	8.99
1629700_at	mamo	maternal gene required for meiosis	-0.72	0.31	0.87	5.2	5.92
1630264_at	RpL22-like	Ribosomal protein L22-like	-0.72	0.12	0.58	8.21	8.93
1630629_at	Atg8b	Autophagy-related 8b	-0.72	0.4	0.96	8.25	8.96
1631051_at	CG9323	CG9323 gene product from transcript CG9323-RB	-0.72	0.0015	0.043	7.5	8.22
1631077_at	CG16957	CG16957 gene product from transcript CG16957-RA	-0.72	0.38	0.94	5.81	6.53
1631785_at	gwl	greatwall	-0.72	0.019	0.22	4.42	5.14
1632250_at	CG1409	CG1409 gene product from transcript CG1409-RB	-0.72	0.011	0.16	2.55	3.28
1632830_s_at	Galphao	G protein alpha o subunit	-0.72	0.11	0.55	7.08	7.8
1634045_at	CG10748	CG10748 gene product from transcript CG10748-RA	-0.72	0.27	0.83	6.75	7.47
1634127_a_at	CG13029	CG13029 gene product from transcript CG13029-RC	-0.72	0.22	0.76	4.97	5.68
1634694_at	Ppm1	CG12169 gene product from transcript CG12169-RA	-0.72	0.21	0.75	6.52	7.24
1635579_at	CG2209	CG2209 gene product from transcript CG2209-RA	-0.72	0.29	0.86	4.32	5.04
1637750_at	Sox21b	CG32139 gene product from transcript CG32139-RA	-0.72	0.0064	0.11	6.55	7.27
1639707_a_at	CG4712	CG4712 gene product from transcript CG4712-RA	-0.72	0.27	0.83	7.48	8.2
1639898_at	CG12857	CG12857 gene product from transcript CG12857-RB	-0.72	0.31	0.87	7.19	7.91
1640885_at	CG10734	CG10734 gene product from transcript CG10734-RA	-0.72	0.33	0.89	8.8	9.52
1641366_at	eIF4E-3	eukaryotic translation initiation factor 4E-3	-0.72	0.28	0.84	10.1	10.8
1641619_at	CG34057	CG34057 gene product from transcript CG34057-RA	-0.72	0.0014	0.041	2.51	3.23
1622925_at	nej	nejire	-0.71	0.014	0.18	8.18	8.9
1623904_a_at	Rpt3R	Regulatory particle triple-A ATPase 3-related	-0.71	0.2	0.74	7.36	8.07
1624827_at	CG11698	CG11698 gene product from transcript CG11698-RA	-0.71	0.00027	0.012	2.26	2.96
1625127_at	fs(1)h	female sterile (1) homeotic	-0.71	0.0021	0.054	10.5	11.2
1625526_at	CG17375	CG17375 gene product from transcript CG17375-RD	-0.71	0.1	0.53	4.08	4.79
1626120_at	CG42238	CG42238 gene product from transcript CG42238-RC	-0.71	0.00044	0.018	6.92	7.63
1626868_at	CG17687	CG17687 gene product from transcript CG17687-RA	-0.71	0.053	0.39	3.66	4.37
1627721_at	CG12880	CG12880 gene product from transcript CG12880-RA	-0.71	0.34	0.9	9.38	10.1
1627746_at	eater	CG6124 gene product from transcript CG6124-RC	-0.71	0.024	0.25	8.55	9.25
1628030_at	CG18808	CG18808 gene product from transcript CG18808-RA	-0.71	0.095	0.52	4.19	4.9
1628890_at	CG11873	CG11873 gene product from transcript CG11873-RB	-0.71	0.0034	0.074	2.97	3.68
1628997_at	CG14763	CG14763 gene product from transcript CG14763-RC	-0.71	0.35	0.91	7.07	7.78
1629078_s_at	Pdk1	Phosphoinositide-dependent kinase 1	-0.71	0.012	0.17	10.9	11.6
1629535_at	CG14861	CG14861 gene product from transcript CG14861-RA	-0.71	0.21	0.75	6.06	6.76
1629569_at	Fbxl4	F box and leucine-rich-repeat gene 4	-0.71	0.1	0.53	4.81	5.52
1630009_at	CG12209	CG12209 gene product from transcript CG12209-RA	-0.71	0.15	0.65	3.32	4.03
1631293_at	CG31600	CG31600 gene product from transcript CG31600-RB	-0.71	0.43	0.98	5.04	5.75
1631458_at	CG32319	CG32319 gene product from transcript CG32319-RA	-0.71	0.056	0.4	2.92	3.64
1631757_at	CG31882	CG31882 gene product from transcript CG31882-RA	-0.71	0.29	0.86	5.59	6.3
1633020_at	unk	unkempt	-0.71	0.025	0.25	10.3	11
1633135_s_at			-0.71	0.051	0.38	11.6	12.3
1633344_at	Cpr92F	Cuticular protein 92F	-0.71	0.28	0.84	9.14	9.86
1634003_at	ZAP3	CG32685 gene product from transcript CG32685-RC	-0.71	4.1e-05	0.0031	8.33	9.04
1634725_at	beat-IV	CG10152 gene product from transcript CG10152-RB	-0.71	0.0012	0.037	3.5	4.2
1634775_at	CG33235	CG33235 gene product from transcript CG33235-RA	-0.71	0.029	0.28	3.51	4.22
1635553_at	CG42855	CG42855 gene product from transcript CG42855-RB	-0.71	0.36	0.92	7.44	8.15
1635595_at	CG10996	CG10996 gene product from transcript CG10996-RA	-0.71	0.011	0.16	3.23	3.94
1635828_at	Chd64	CG14996 gene product from transcript CG14996-RB	-0.71	2.1e-07	6.9e-05	13.1	13.8
1637384_a_at	CG3638	CG3638 gene product from transcript CG3638-RJ	-0.71	0.0027	0.063	8.26	8.97
1638323_at	CG8116	CG8116 gene product from transcript CG8116-RB	-0.71	0.12	0.58	5.94	6.65
1638327_a_at	CG17754	CG17754 gene product from transcript CG17754-RG	-0.71	0.47	1	5.85	6.56
1639258_at	CG7335	CG7335 gene product from transcript CG7335-RA	-0.71	3.6e-05	0.0028	4.05	4.76
1639425_at	CG18662	CG18662 gene product from transcript CG18662-RA	-0.71	0.36	0.92	10.4	11.1
1639434_at	CG14556	CG14556 gene product from transcript CG14556-RB	-0.71	0.36	0.92	5.59	6.3
1639670_at	can	cannonball	-0.71	0.099	0.53	4.31	5.02
1639960_at	COX6AL	Cytochrome c oxidase subunit 6A-like	-0.71	0.23	0.78	5.72	6.43
1640084_a_at	CG8712	CG8712 gene product from transcript CG8712-RB	-0.71	0.097	0.53	7.26	7.97
1640426_at	CG31287	CG31287 gene product from transcript CG31287-RB	-0.71	0.32	0.88	8.52	9.23
1640974_a_at	CG33143	CG33143 gene product from transcript CG33143-RC	-0.71	0.34	0.9	4.77	5.48
1623490_at	Ten-m	Tenascin major	-0.7	0.11	0.55	9.6	10.3
1623833_at	CG7309	CG7309 gene product from transcript CG7309-RC	-0.7	0.2	0.74	6.65	7.35
1623846_at	disco-r	disco-related	-0.7	0.0027	0.063	8.85	9.55
1624531_s_at	Glut4EF	CG34360 gene product from transcript CG34360-RH	-0.7	3.5e-05	0.0028	2.54	3.24
1624668_s_at	CG9422	CG9422 gene product from transcript CG9422-RC	-0.7	0.0057	0.11	6.9	7.61
1624720_s_at	CG44085	CG44085 gene product from transcript CG44085-RF	-0.7	0.075	0.47	10.8	11.5
1624973_at			-0.7	0.33	0.89	6.83	7.53
1626645_at	CG8596	CG8596 gene product from transcript CG8596-RA	-0.7	0.24	0.79	9.12	9.82
1626834_at	eIF4E-5	CG8277 gene product from transcript CG8277-RA	-0.7	0.33	0.89	9.18	9.88
1627129_at	Cam	Calmodulin	-0.7	0.47	1	9.13	9.82
1628512_at	CG7441	CG7441 gene product from transcript CG7441-RA	-0.7	0.027	0.27	8.88	9.59
1628690_at	CG1503	CG1503 gene product from transcript CG1503-RB	-0.7	0.022	0.24	4.11	4.81
1629302_at	CG30447	CG30447 gene product from transcript CG30447-RB	-0.7	0.36	0.92	8.06	8.76
1629754_s_at			-0.7	0.00016	0.0084	9.35	10
1630010_a_at	pnt	pointed	-0.7	0.12	0.58	5.19	5.89
1630025_at	CG2865	CG2865 gene product from transcript CG2865-RB	-0.7	0.042	0.34	8.02	8.72
1630158_at	CG30429	CG30429 gene product from transcript CG30429-RA	-0.7	0.29	0.86	6.07	6.77
1630161_at	fau	CG45077 gene product from transcript CG45077-RA	-0.7	0.062	0.42	10.4	11.1
1630948_s_at			-0.7	0.00034	0.015	4.73	5.43
1631267_at	CG32718	CG32718 gene product from transcript CG32718-RC	-0.7	0.42	0.97	6.67	7.36
1633153_at	cdc14	cell division cycle 14	-0.7	0.0086	0.14	5.92	6.61
1633168_at	CG2574	CG2574 gene product from transcript CG2574-RA	-0.7	0.24	0.79	6.42	7.12
1633777_at	CG11221	CG11221 gene product from transcript CG11221-RB	-0.7	0.14	0.63	6.36	7.06
1635286_at	CG31068	CG31068 gene product from transcript CG31068-RC	-0.7	0.12	0.58	3.8	4.5
1635327_at	CG31206	CG31206 gene product from transcript CG31206-RA	-0.7	0.4	0.96	7.34	8.04
1635411_at			-0.7	0.29	0.86	11	11.8
1635669_a_at	mirr	mirror	-0.7	0.012	0.17	3.64	4.34
1636015_s_at	CG32850	CG32850 gene product from transcript CG32850-RB	-0.7	0.24	0.79	8.23	8.93
1637182_at	CG9503	CG9503 gene product from transcript CG9503-RA	-0.7	0.17	0.69	4.24	4.94
1637587_at	CG16716	CG16716 gene product from transcript CG16716-RC	-0.7	0.34	0.9	6.98	7.68
1638041_at	mod(mdg4)	modifier of mdg4	-0.7	0.0007	0.025	4.35	5.05
1639817_at	Roc1b	Regulator of cullins 1b	-0.7	0.17	0.69	5.52	6.22
1639891_at	CG13733	CG13733 gene product from transcript CG13733-RA	-0.7	0.2	0.74	6.07	6.77
1640789_a_at	CG32392	CG32392 gene product from transcript CG32392-RA	-0.7	0.22	0.76	7.21	7.91
1640886_a_at	kay	kayak	-0.7	5.1e-05	0.0037	11	11.8
1641002_at	cep290	CG13889 gene product from transcript CG13889-RB	-0.7	0.056	0.4	2.98	3.69
1641055_at	Hsp23	Heat shock protein 23	-0.7	0.49	1	13.7	14.4
1641518_a_at	spen	split ends	-0.7	0.11	0.55	11.3	12
1623525_at	Pcl	Polycomblike	-0.69	0.014	0.18	7.04	7.73
1623609_at	CG15172	CG15172 gene product from transcript CG15172-RB	-0.69	0.46	1	7.52	8.2
1623766_at	CG14054	CG14054 gene product from transcript CG14054-RA	-0.69	0.011	0.16	2.51	3.2
1624686_a_at	dnc	dunce	-0.69	0.22	0.76	8.93	9.62
1624727_s_at	Usp47	Ubiquitin specific protease 47	-0.69	0.023	0.24	10.6	11.2
1625122_at	Obp99c	Odorant-binding protein 99c	-0.69	0.17	0.69	13.1	13.8
1626113_at	CG4080	CG4080 gene product from transcript CG4080-RB	-0.69	0.23	0.78	9.86	10.6
1626399_at	CG5024	CG5024 gene product from transcript CG5024-RA	-0.69	0.33	0.89	6.69	7.38
1626485_at	sad	shadow	-0.69	0.37	0.93	6.18	6.87
1628019_a_at	spas	spastin	-0.69	0.048	0.37	7.47	8.16
1628267_at	CG15167	CG15167 gene product from transcript CG15167-RA	-0.69	0.028	0.27	2.74	3.42
1628489_at	dally	division abnormally delayed	-0.69	0.04	0.33	8.98	9.67
1628537_s_at	CG8368	CG8368 gene product from transcript CG8368-RB	-0.69	0.0036	0.077	8.45	9.14
1628700_at	CG15472	CG15472 gene product from transcript CG15472-RA	-0.69	0.11	0.55	3.39	4.08
1628871_at	CG11145	CG11145 gene product from transcript CG11145-RA	-0.69	0.33	0.89	5.35	6.05
1629110_x_at	CG4168	CG4168 gene product from transcript CG4168-RC	-0.69	0.022	0.24	2.05	2.74
1629344_at	CG4730	CG4730 gene product from transcript CG4730-RA	-0.69	0.032	0.29	4.33	5.03
1629674_s_at	CG42675	CG42675 gene product from transcript CG42675-RF	-0.69	0.019	0.22	9.13	9.82
1629905_s_at	Imp	IGF-II mRNA-binding protein	-0.69	0.32	0.88	8.51	9.2
1630204_a_at	CG8136	CG8136 gene product from transcript CG8136-RB	-0.69	0.085	0.5	6.4	7.09
1630995_at	chif	chiffon	-0.69	0.12	0.58	9.04	9.73
1631055_at	Pka-C1	Protein kinase, cAMP-dependent, catalytic subunit 1	-0.69	0.37	0.93	8	8.69
1631126_at	gcm	glial cells missing	-0.69	0.033	0.3	4.25	4.94
1631552_at	pyr	pyramus	-0.69	0.015	0.19	5.86	6.55
1632007_at	CG7492	CG7492 gene product from transcript CG7492-RA	-0.69	8.2e-06	0.00093	8.75	9.43
1632435_at	CG7804	CG7804 gene product from transcript CG7804-RA	-0.69	0.24	0.79	8.18	8.87
1632660_at	CkIIbeta2	Casein kinase II beta2 subunit	-0.69	0.21	0.75	4.48	5.17
1635233_at	CG15258	CG15258 gene product from transcript CG15258-RA	-0.69	0.15	0.65	4.93	5.62
1635466_at	Uch-L5	Ubiquitin carboxy-terminal hydrolase L5 ortholog	-0.69	0.017	0.21	10.1	10.8
1635583_s_at	fz2	frizzled 2	-0.69	0.018	0.21	10.8	11.5
1636223_at	Hex-t1	CG33102 gene product from transcript CG33102-RA	-0.69	0.03	0.28	2.99	3.68
1636523_at	CG7276	CG7276 gene product from transcript CG7276-RB	-0.69	0.35	0.91	4.37	5.06
1636571_at	Rtnl2	CG1279 gene product from transcript CG1279-RC	-0.69	0.39	0.95	7.42	8.1
1636652_a_at	CG45067	CG45067 gene product from transcript CG45067-RA	-0.69	0.18	0.7	5.59	6.27
1636941_at	upSET	CG9007 gene product from transcript CG9007-RB	-0.69	0.042	0.34	9.49	10.2
1638373_at	CG32161	CG32161 gene product from transcript CG32161-RA	-0.69	0.16	0.67	4.41	5.1
1639292_at	Frq1	Frequenin 1	-0.69	0.053	0.39	4.24	4.93
1639732_s_at	salr	spalt-related	-0.69	0.0051	0.098	4.78	5.47
1639779_at	CG17376	CG17376 gene product from transcript CG17376-RB	-0.69	0.43	0.98	8.59	9.28
1639874_at	Tim17a1	CG10090 gene product from transcript CG10090-RA	-0.69	0.39	0.95	6	6.69
1640297_at	CG31294	CG31294 gene product from transcript CG31294-RA	-0.69	0.47	1	7.25	7.93
1623040_at	CG4449	CG4449 gene product from transcript CG4449-RB	-0.68	0.033	0.3	8.73	9.41
1623736_at	trh	trachealess	-0.68	0.016	0.2	8.68	9.36
1624125_at	ft	fat	-0.68	0.05	0.38	11.6	12.3
1624189_at	CG12236	CG12236 gene product from transcript CG12236-RA	-0.68	0.19	0.72	6.81	7.49
1624418_s_at	akirin	CG8580 gene product from transcript CG8580-RD	-0.68	0.00059	0.022	12.8	13.4
1624438_at	mil	milkah	-0.68	0.32	0.88	9.49	10.2
1624565_a_at	CG16711	CG16711 gene product from transcript CG16711-RB	-0.68	0.039	0.32	6.17	6.85
1624628_at	COX4L	Cytochrome c oxidase subunit 4-like	-0.68	0.43	0.98	9.41	10.1
1624632_at	Klp3A	Kinesin-like protein at 3A	-0.68	0.0092	0.14	8.81	9.49
1624850_at	CG3556	CG3556 gene product from transcript CG3556-RB	-0.68	0.048	0.37	4.92	5.61
1626032_at	schuy	schumacher-levy	-0.68	0.23	0.78	4.68	5.36
1626218_s_at	oaf	out at first	-0.68	0.018	0.21	6.3	6.98
1626232_at	Camta	Calmodulin-binding transcription activator	-0.68	0.17	0.69	5.46	6.14
1626873_a_at	CG12448	CG12448 gene product from transcript CG12448-RC	-0.68	0.28	0.84	5.08	5.76
1627666_at	CG10979	CG10979 gene product from transcript CG10979-RB	-0.68	0.026	0.26	4.43	5.11
1627916_s_at	ras	raspberry	-0.68	0.2	0.74	11.9	12.6
1628791_at	CG13933	CG13933 gene product from transcript CG13933-RB	-0.68	0.015	0.19	7.31	7.98
1628867_s_at	CG42390	CG42390 gene product from transcript CG42390-RE	-0.68	0.064	0.43	9.48	10.2
1629438_at	scaf6	CG33522 gene product from transcript CG33522-RE	-0.68	0.22	0.76	7.04	7.73
1630645_at	CG3528	CG3528 gene product from transcript CG3528-RA	-0.68	0.064	0.43	2.46	3.14
1631047_at	CG43108	CG43108 gene product from transcript CG43108-RA	-0.68	0.051	0.38	4.36	5.04
1631676_at	CG4467	CG4467 gene product from transcript CG4467-RB	-0.68	0.016	0.2	2.98	3.66
1631931_s_at	Sdc	Syndecan	-0.68	0.0024	0.059	12	12.6
1632583_at	CG13539	CG13539 gene product from transcript CG13539-RB	-0.68	0.34	0.9	4.93	5.6
1632590_at	HEATR2	HEAT repeat containing 2	-0.68	0.27	0.83	7.52	8.2
1632791_at	Usp10	Ubiquitin specific protease 10	-0.68	0.023	0.24	10.6	11.2
1633720_s_at	PK2-R2	Pyrokinin 2 receptor 2	-0.68	0.22	0.76	6.67	7.35
1634595_at	CG10934	CG10934 gene product from transcript CG10934-RA	-0.68	0.31	0.87	6.95	7.63
1635096_at	lola	longitudinals lacking	-0.68	0.19	0.72	4.12	4.79
1635836_at	CG8072	CG8072 gene product from transcript CG8072-RA	-0.68	0.3	0.86	3.62	4.3
1635962_a_at	CG12609	CG12609 gene product from transcript CG12609-RB	-0.68	0.19	0.72	4.66	5.34
1636473_at	CG12861	CG12861 gene product from transcript CG12861-RA	-0.68	0.31	0.87	9.93	10.6
1636765_at	mod(mdg4)	modifier of mdg4	-0.68	0.023	0.24	4.72	5.4
1637389_at	Ir100a	Ionotropic receptor 100a	-0.68	1.7e-06	0.00031	2.19	2.87
1637513_at	CG11275	CG11275 gene product from transcript CG11275-RA	-0.68	0.37	0.93	8.34	9.01
1637813_at	abd-A	abdominal A	-0.68	0.06	0.41	10.3	11
1638719_s_at	CG14011	CG14011 gene product from transcript CG14011-RC	-0.68	0.024	0.25	4.16	4.84
1638956_at	Fas2	Fasciclin 2	-0.68	0.061	0.42	9.42	10.1
1639372_s_at			-0.68	0.33	0.89	10.6	11.3
1639925_at	tomboy20	CG14690 gene product from transcript CG14690-RA	-0.68	0.45	0.99	7.76	8.45
1640111_s_at	CG18131	CG18131 gene product from transcript CG18131-RG	-0.68	0.21	0.75	7.22	7.9
1641053_s_at	tok	tolkin	-0.68	0.26	0.82	10.4	11.1
1641272_at	mgl	Megalin	-0.68	0.037	0.32	8.97	9.66
1623710_at	zye	CG5847 gene product from transcript CG5847-RA	-0.67	0.21	0.75	11.7	12.4
1624098_s_at			-0.67	0.26	0.82	6.38	7.05
1624412_at	ap	apterous	-0.67	0.015	0.19	8.38	9.04
1624503_at	Rcd2	Reduction in Cnn dots 2	-0.67	0.038	0.32	9.19	9.86
1625910_at	CG1773	CG1773 gene product from transcript CG1773-RA	-0.67	0.56	1	9.32	10
1625932_at	Samuel	SAM-motif ubiquitously expressed punctatedly localized protein	-0.67	0.031	0.29	4.76	5.43
1626508_at	CG32428	CG32428 gene product from transcript CG32428-RC	-0.67	0.001	0.032	8.84	9.51
1627010_s_at	CG13021	CG13021 gene product from transcript CG13021-RA	-0.67	0.11	0.55	2.91	3.57
1628593_at	CG33252	CG33252 gene product from transcript CG33252-RA	-0.67	0.46	1	6.91	7.58
1630007_s_at	Plc21C	Phospholipase C at 21C	-0.67	0.018	0.21	7.23	7.9
1630353_at			-0.67	0.33	0.89	8.03	8.7
1630407_at	CG1724	CG1724 gene product from transcript CG1724-RA	-0.67	0.15	0.65	3.17	3.85
1631408_at	SoxN	SoxNeuro	-0.67	0.15	0.65	9.36	10
1631875_at	CG1172	CG1172 gene product from transcript CG1172-RC	-0.67	0.29	0.86	8.21	8.88
1632497_a_at	Gug	Grunge	-0.67	0.0094	0.14	10	10.7
1633398_at	CG2616	CG2616 gene product from transcript CG2616-RB	-0.67	0.0063	0.11	2.53	3.2
1633533_at	CG6329	CG6329 gene product from transcript CG6329-RE	-0.67	0.069	0.44	9.46	10.1
1633916_at	CG18605	CG18605 gene product from transcript CG18605-RB	-0.67	0.012	0.17	4	4.67
1634074_a_at	yin	CG44402 gene product from transcript CG44402-RD	-0.67	0.6	1	8.98	9.65
1634407_at	Uch-L5R	Uch-L5-related	-0.67	0.1	0.53	4.84	5.51
1634520_at	vn	vein	-0.67	0.077	0.47	5.18	5.85
1634734_at	CG42685	CG42685 gene product from transcript CG42685-RA	-0.67	0.00015	0.0081	2.35	3.03
1634801_at	CG30184	CG30184 gene product from transcript CG30184-RA	-0.67	0.016	0.2	2.79	3.46
1635047_s_at	trio	CG18214 gene product from transcript CG18214-RA	-0.67	0.16	0.67	6.63	7.3
1635201_at	CG15824	CG15824 gene product from transcript CG15824-RC	-0.67	0.076	0.47	3.04	3.72
1635682_at	Sucb	CG10622 gene product from transcript CG10622-RA	-0.67	0.073	0.46	3.07	3.74
1635794_a_at	CG12535	CG12535 gene product from transcript CG12535-RF	-0.67	0.058	0.41	3.34	4
1637072_at	CG11459	CG11459 gene product from transcript CG11459-RB	-0.67	0.77	1	9.58	10.2
1637150_at	CG13928	CG13928 gene product from transcript CG13928-RA	-0.67	0.0061	0.11	9.82	10.5
1638929_at	CG8920	CG8920 gene product from transcript CG8920-RB	-0.67	0.081	0.49	5.84	6.51
1639029_at	mei-S332	meiotic from via Salaria 332	-0.67	0.029	0.28	6.93	7.6
1639144_a_at	Tace	CG7908 gene product from transcript CG7908-RB	-0.67	0.00019	0.0095	3.84	4.51
1640296_a_at	Optix	CG18455 gene product from transcript CG18455-RC	-0.67	0.031	0.29	6.38	7.04
1640799_at	dsx	doublesex	-0.67	0.034	0.3	6.63	7.3
1640892_a_at	Doa	Darkener of apricot	-0.67	0.18	0.7	11.6	12.2
1640968_a_at	Atx2	Ataxin-2	-0.67	0.095	0.52	11.8	12.4
1641021_a_at	JIL-1	JIL-1 kinase	-0.67	0.079	0.48	8.94	9.61
1641083_at	CG3257	CG3257 gene product from transcript CG3257-RA	-0.67	0.034	0.3	5.46	6.13
1624117_at	ssp3	short spindle 3	-0.66	0.13	0.6	7.97	8.63
1624215_s_at	DIP1	DISCO Interacting Protein 1	-0.66	0.35	0.91	11.6	12.3
1624244_at	S6k	Ribosomal protein S6 kinase	-0.66	0.03	0.28	11	11.7
1624297_at	drl	derailed	-0.66	0.14	0.63	10	10.7
1624583_at	CG6115	CG6115 gene product from transcript CG6115-RB	-0.66	0.014	0.18	13.4	14
1624667_at	CG31760	CG31760 gene product from transcript CG31760-RC	-0.66	0.016	0.2	3.14	3.8
1624718_a_at	CG42299	CG42299 gene product from transcript CG42299-RA	-0.66	0.33	0.89	5.85	6.51
1624801_at	CG1138	CG1138 gene product from transcript CG1138-RA	-0.66	0.14	0.63	3.56	4.22
1625935_at	Trim9	Tripartite motif containing 9	-0.66	0.01	0.15	4.3	4.96
1626470_at	twz	tiwaz	-0.66	0.28	0.84	9.36	10
1626773_s_at	CG43164	CG43164 gene product from transcript CG43164-RC	-0.66	0.00026	0.012	11.1	11.8
1626774_s_at	robo1	roundabout 1	-0.66	0.064	0.43	8.19	8.85
1627184_at	scaf6	CG33522 gene product from transcript CG33522-RE	-0.66	0.008	0.13	7.44	8.1
1627831_at	CG4891	CG4891 gene product from transcript CG4891-RA	-0.66	0.35	0.91	5.07	5.73
1628005_at	chinmo	Chronologically inappropriate morphogenesis	-0.66	0.31	0.87	8.32	8.98
1628072_at	p-cup	presidents-cup	-0.66	0.0053	0.1	2.33	2.99
1628224_a_at	E23	Early gene at 23	-0.66	0.61	1	9.42	10.1
1628681_at	CG31128	CG31128 gene product from transcript CG31128-RA	-0.66	0.31	0.87	4.45	5.11
1628973_a_at	ey	eyeless	-0.66	3.7e-05	0.0029	2.57	3.23
1629443_at	CG12655	CG12655 gene product from transcript CG12655-RA	-0.66	0.49	1	5.29	5.94
1629673_at	CG15418	CG15418 gene product from transcript CG15418-RA	-0.66	0.45	0.99	5.01	5.67
1629683_at	br	broad	-0.66	0.22	0.76	5.15	5.81
1630761_at	CG11854	CG11854 gene product from transcript CG11854-RB	-0.66	0.67	1	14.4	15.1
1630797_at			-0.66	0.32	0.88	6.16	6.82
1630908_at	CG13617	CG13617 gene product from transcript CG13617-RA	-0.66	0.031	0.29	2.45	3.12
1632183_at	ru	roughoid	-0.66	0.031	0.29	2.45	3.11
1632282_s_at	CG42710	CG42710 gene product from transcript CG42710-RA	-0.66	0.48	1	5.24	5.91
1632390_at	cer	crammer	-0.66	0.22	0.76	13.9	14.5
1633117_at	CG12395	CG12395 gene product from transcript CG12395-RA	-0.66	0.13	0.6	4.25	4.91
1633230_a_at	CG13457	CG13457 gene product from transcript CG13457-RA	-0.66	0.12	0.58	4.08	4.74
1633483_a_at	CG14207	CG14207 gene product from transcript CG14207-RD	-0.66	0.11	0.55	13.6	14.2
1634039_at	nerfin-1	nervous fingers 1	-0.66	0.16	0.67	8.64	9.3
1634196_at	CG9777	CG9777 gene product from transcript CG9777-RA	-0.66	0.18	0.7	6.21	6.88
1634644_at	CG42523	CG42523 gene product from transcript CG42523-RB	-0.66	0.37	0.93	7.36	8.02
1634882_at	Acp63F	Accessory gland protein 63F	-0.66	0.46	1	3.74	4.4
1636205_at	CG42232	CG42232 gene product from transcript CG42232-RB	-0.66	0.13	0.6	8.08	8.74
1636871_at	polyph	polyphemus	-0.66	0.16	0.67	3.52	4.18
1637156_at	CG14717	CG14717 gene product from transcript CG14717-RB	-0.66	0.094	0.52	3.66	4.31
1637440_at			-0.66	0.32	0.88	7.73	8.39
1637775_at	PpD5	Protein phosphatase D5	-0.66	0.12	0.58	4.82	5.48
1638112_at	Lint-1	l(3)mbt interacting protein 1	-0.66	0.16	0.67	8.14	8.79
1638153_at	CG7907	CG7907 gene product from transcript CG7907-RB	-0.66	0.14	0.63	5.5	6.16
1638899_s_at	CG15312	CG15312 gene product from transcript CG15312-RE	-0.66	0.087	0.51	3.28	3.94
1639217_s_at	brat	brain tumor	-0.66	0.25	0.8	7.16	7.82
1639719_at	Pabp2	CG2163 gene product from transcript CG2163-RA	-0.66	0.0057	0.11	9.31	9.96
1640879_at	CG33017	CG33017 gene product from transcript CG33017-RD	-0.66	0.005	0.097	2.3	2.96
1641103_at	CG14589	CG14589 gene product from transcript CG14589-RA	-0.66	0.29	0.86	7.91	8.58
1622976_at	mod(mdg4)	modifier of mdg4	-0.65	0.0091	0.14	5.69	6.35
1623513_at	Upf1	CG1559 gene product from transcript CG1559-RA	-0.65	0.014	0.18	8	8.65
1623542_at	CG11373	CG11373 gene product from transcript CG11373-RA	-0.65	0.41	0.96	8.22	8.87
1623978_at	CG10862	CG10862 gene product from transcript CG10862-RA	-0.65	0.23	0.78	7.28	7.93
1624463_s_at	Set8	SET domain containing 8	-0.65	0.036	0.31	6.42	7.07
1624711_at	CG31740	CG31740 gene product from transcript CG31740-RA	-0.65	0.32	0.88	11.4	12
1624759_s_at	Antp	Antennapedia	-0.65	0.045	0.35	8.26	8.91
1625442_a_at	shi	shibire	-0.65	0.085	0.5	6.15	6.8
1625900_at	CG12729	CG12729 gene product from transcript CG12729-RA	-0.65	0.0033	0.073	2.15	2.8
1626563_at	Taf6	TBP-associated factor 6	-0.65	0.0046	0.092	7.66	8.31
1627008_at	CG15034	CG15034 gene product from transcript CG15034-RB	-0.65	0.22	0.76	6.38	7.02
1627278_s_at	Usp2	Ubiquitin specific protease 2	-0.65	0.075	0.47	7.93	8.58
1629750_at	PpY-55A	Protein phosphatase Y at 55A	-0.65	0.24	0.79	4.27	4.92
1630624_s_at	CG10151	CG10151 gene product from transcript CG10151-RA	-0.65	0.015	0.19	6.18	6.83
1630950_at	nop5	CG10206 gene product from transcript CG10206-RA	-0.65	0.01	0.15	10.6	11.2
1631593_at	Fer3HCH	Ferritin 3 heavy chain homologue	-0.65	0.095	0.52	2.53	3.18
1632510_at	CG7332	CG7332 gene product from transcript CG7332-RB	-0.65	0.007	0.12	7.21	7.87
1632615_at	CG6893	CG6893 gene product from transcript CG6893-RB	-0.65	0.073	0.46	3.71	4.35
1632982_at	CG31021	CG31021 gene product from transcript CG31021-RB	-0.65	2e-05	0.0018	2.18	2.83
1634387_at	CG14691	CG14691 gene product from transcript CG14691-RA	-0.65	0.035	0.31	2.54	3.19
1634460_at	CG43106	CG43106 gene product from transcript CG43106-RA	-0.65	0.44	0.98	7.58	8.24
1634772_at	CG1288	CG1288 gene product from transcript CG1288-RA	-0.65	0.3	0.86	9.5	10.2
1635080_at	CG6059	CG6059 gene product from transcript CG6059-RA	-0.65	0.19	0.72	3.47	4.11
1635239_at	CG13901	CG13901 gene product from transcript CG13901-RB	-0.65	0.012	0.17	7.92	8.57
1635340_at	tud	tudor	-0.65	0.16	0.67	11.2	11.8
1636513_a_at	kis	kismet	-0.65	0.048	0.37	11.3	12
1636612_a_at	pk	prickle	-0.65	0.051	0.38	6.9	7.55
1637399_at	CG16741	CG16741 gene product from transcript CG16741-RA	-0.65	0.49	1	5.89	6.54
1637995_at	CG15404	CG15404 gene product from transcript CG15404-RB	-0.65	0.74	1	13.8	14.5
1639070_a_at	CG17944	CG17944 gene product from transcript CG17944-RB	-0.65	0.32	0.88	4.33	4.97
1639564_a_at	CG7768	CG7768 gene product from transcript CG7768-RA	-0.65	0.33	0.89	10.9	11.6
1640144_at	CG18067	CG18067 gene product from transcript CG18067-RB	-0.65	0.34	0.9	11	11.7
1640242_s_at			-0.65	0.07	0.45	10.3	10.9
1640640_at	Cirl	Calcium-independent receptor for alpha-latrotoxin	-0.65	0.16	0.67	7.31	7.97
1641335_at	CG1571	CG1571 gene product from transcript CG1571-RA	-0.65	0.021	0.23	2.97	3.62
1641632_at	CG17048	CG17048 gene product from transcript CG17048-RB	-0.65	0.24	0.79	3.51	4.15
1623403_s_at	CkIalpha	Casein kinase Ialpha	-0.64	0.0011	0.035	11.4	12
1623944_at	CG12605	CG12605 gene product from transcript CG12605-RD	-0.64	0.13	0.6	4.09	4.73
1624622_at	ACXE	CG17178 gene product from transcript CG17178-RB	-0.64	0.0082	0.13	2.98	3.62
1624644_a_at	CG5514	CG5514 gene product from transcript CG5514-RB	-0.64	0.036	0.31	6.43	7.07
1624650_at	LRP1	LDL receptor protein 1	-0.64	0.086	0.5	6.37	7.01
1625080_at	tral	trailer hitch	-0.64	0.0023	0.057	10.9	11.5
1625249_at	fend	forked end	-0.64	0.11	0.55	5.15	5.8
1625609_at	CG32450	CG32450 gene product from transcript CG32450-RA	-0.64	0.38	0.94	7.79	8.42
1625697_at	Cyp6g1	CG8453 gene product from transcript CG8453-RB	-0.64	0.39	0.95	11.8	12.4
1626131_at	CG11362	CG11362 gene product from transcript CG11362-RA	-0.64	0.2	0.74	3.76	4.39
1626287_at	GV1	CG12023 gene product from transcript CG12023-RA	-0.64	0.39	0.95	6.38	7.02
1626572_at	CG10822	CG10822 gene product from transcript CG10822-RA	-0.64	0.45	0.99	7.52	8.16
1627133_at	Vha100-3	Vacuolar H[+] ATPase 100kD subunit 3	-0.64	0.24	0.79	4.34	4.99
1627167_a_at	CG40485	CG40485 gene product from transcript CG40485-RB	-0.64	0.061	0.42	2.23	2.88
1627168_at	CG13476	CG13476 gene product from transcript CG13476-RB	-0.64	0.46	1	8.39	9.04
1628159_a_at	CG32206	CG32206 gene product from transcript CG32206-RE	-0.64	0.075	0.47	4.67	5.31
1628814_s_at	Bacc	Bacchus	-0.64	0.0012	0.037	13.3	14
1628852_at	CG14262	CG14262 gene product from transcript CG14262-RA	-0.64	0.092	0.52	3.07	3.72
1628998_at	CG31907	CG31907 gene product from transcript CG31907-RB	-0.64	0.24	0.79	8.65	9.29
1629601_at	E(spl)malpha-BFM	Enhancer of split malpha, Bearded family member	-0.64	0.42	0.97	8.82	9.46
1629714_at	bgcn	benign gonial cell neoplasm	-0.64	0.099	0.53	6.65	7.29
1629763_at	CG11262	CG11262 gene product from transcript CG11262-RA	-0.64	0.034	0.3	3.19	3.83
1631027_at	ara	araucan	-0.64	0.013	0.17	5.23	5.87
1631209_at	Cht12	CG30293 gene product from transcript CG30293-RA	-0.64	0.2	0.74	5.81	6.45
1631701_a_at	Cpr49Ac	Cuticular protein 49Ac	-0.64	0.48	1	14.5	15.1
1632289_at	CG33333	CG33333 gene product from transcript CG33333-RA	-0.64	0.75	1	12.6	13.2
1632361_at	retm	real-time	-0.64	0.003	0.069	8.43	9.07
1632524_at	Wnt4	Wnt oncogene analog 4	-0.64	0.012	0.17	5.42	6.06
1633212_s_at	CG31226	CG31226 gene product from transcript CG31226-RB	-0.64	0.43	0.98	10.9	11.5
1633313_at	Ank2	Ankyrin 2	-0.64	0.15	0.65	9.35	9.99
1633812_at	Listericin	CG9080 gene product from transcript CG9080-RA	-0.64	0.5	1	11.6	12.2
1633944_at	CG17362	CG17362 gene product from transcript CG17362-RB	-0.64	0.099	0.53	12.4	13.1
1634130_a_at	CG6767	CG6767 gene product from transcript CG6767-RA	-0.64	0.037	0.32	12.8	13.5
1634652_a_at	CG7656	CG7656 gene product from transcript CG7656-RF	-0.64	0.093	0.52	9.09	9.73
1634717_at	CG17580	CG17580 gene product from transcript CG17580-RA	-0.64	0.32	0.88	6.48	7.13
1634719_at	CG9920	CG9920 gene product from transcript CG9920-RA	-0.64	0.31	0.87	11.7	12.4
1634900_at	CG13244	CG13244 gene product from transcript CG13244-RA	-0.64	0.27	0.83	6.11	6.75
1634995_at	CG3788	CG3788 gene product from transcript CG3788-RB	-0.64	0.19	0.72	4.91	5.55
1635255_at	CG9173	CG9173 gene product from transcript CG9173-RA	-0.64	0.096	0.53	3.18	3.82
1636034_at	dom	domino	-0.64	0.0015	0.043	9.44	10.1
1636104_at			-0.64	0.03	0.28	2.2	2.83
1636238_at	CG4911	CG4911 gene product from transcript CG4911-RC	-0.64	0.16	0.67	3.21	3.85
1636245_at	T48	Transcript 48	-0.64	0.076	0.47	5.55	6.19
1636367_at	CG11018	CG11018 gene product from transcript CG11018-RA	-0.64	0.37	0.93	6.44	7.08
1636580_at	CG17387	CG17387 gene product from transcript CG17387-RA	-0.64	0.035	0.31	2.62	3.26
1636718_s_at	CG4502	CG4502 gene product from transcript CG4502-RA	-0.64	0.11	0.55	10.7	11.4
1636898_at	CG14448	CG14448 gene product from transcript CG14448-RA	-0.64	0.51	1	7.02	7.67
1637507_at	CR32835	ncRNA	-0.64	0.44	0.98	6.99	7.64
1638199_s_at	RhoGAPp190	Rho GTPase activating protein p190	-0.64	0.056	0.4	7.72	8.36
1638286_at	pie	pineapple eye	-0.64	0.0006	0.022	5.25	5.9
1638317_at	CG8097	CG8097 gene product from transcript CG8097-RB	-0.64	0.12	0.58	7.5	8.14
1639413_at	ocn	ocnus	-0.64	0.35	0.91	11.4	12.1
1639414_at	Snoo	Sno oncogene	-0.64	0.1	0.53	5.69	6.33
1639598_at	CG31482	CG31482 gene product from transcript CG31482-RA	-0.64	0.42	0.97	8.12	8.76
1639613_at	shg	shotgun	-0.64	0.028	0.27	3.01	3.65
1639775_at	CG5388	CG5388 gene product from transcript CG5388-RB	-0.64	0.28	0.84	3.59	4.24
1639782_at	CG6931	CG6931 gene product from transcript CG6931-RA	-0.64	0.041	0.33	3.13	3.77
1640390_at	CG3649	CG3649 gene product from transcript CG3649-RB	-0.64	0.0038	0.08	4.5	5.13
1640416_at	CG34283	CG34283 gene product from transcript CG34283-RA	-0.64	0.33	0.89	5.35	5.99
1640659_s_at	CG6664	CG6664 gene product from transcript CG6664-RC	-0.64	0.16	0.67	10.1	10.7
1640901_at	CG6753	CG6753 gene product from transcript CG6753-RB	-0.64	0.09	0.51	3.19	3.82
1641209_at	CG5421	CG5421 gene product from transcript CG5421-RB	-0.64	0.024	0.25	2.38	3.02
1641451_at	Dhpr	Dihydropteridine reductase	-0.64	0.42	0.97	11.1	11.8
1623477_at	CG42857	CG42857 gene product from transcript CG42857-RA	-0.63	0.23	0.78	5.13	5.77
1624028_at	CG4415	CG4415 gene product from transcript CG4415-RA	-0.63	0.096	0.53	4.86	5.49
1624135_at	HBS1	CG1898 gene product from transcript CG1898-RB	-0.63	0.00025	0.012	8.88	9.51
1624204_at	CG4483	CG4483 gene product from transcript CG4483-RA	-0.63	0.13	0.6	5.15	5.77
1624313_at	Spn	Spinophilin	-0.63	0.1	0.53	5.3	5.93
1624532_a_at	Dic61B	Dynein intermediate chain at 61B	-0.63	0.0045	0.09	2.72	3.35
1624908_at	ms(2)34Fe	male sterile (2) 34Fe	-0.63	0.27	0.83	6.01	6.63
1625170_at	CG8001	CG8001 gene product from transcript CG8001-RA	-0.63	0.01	0.15	7.36	7.98
1625410_at	CG5147	CG5147 gene product from transcript CG5147-RA	-0.63	0.0056	0.1	6.43	7.06
1625772_at	CG42493	CG42493 gene product from transcript CG42493-RA	-0.63	0.37	0.93	3.87	4.49
1626513_at	MESR6	Misexpression suppressor of ras 6	-0.63	0.44	0.98	10.4	11
1627136_at	Khc-73	Kinesin heavy chain 73	-0.63	0.29	0.86	8.19	8.83
1627398_a_at	Gbeta13F	G protein beta-subunit 13F	-0.63	0.0023	0.057	11.8	12.4
1628488_at	CG6051	CG6051 gene product from transcript CG6051-RD	-0.63	0.22	0.76	9.67	10.3
1629271_at	CG10444	CG10444 gene product from transcript CG10444-RA	-0.63	0.2	0.74	10.7	11.4
1629417_s_at	CG14853	CG14853 gene product from transcript CG14853-RB	-0.63	0.02	0.22	5.7	6.33
1630016_at	Vha16-2	Vacuolar H[+] ATPase 16kD subunit 2	-0.63	0.34	0.9	3.69	4.32
1630636_s_at	Amun	CG2446 gene product from transcript CG2446-RB	-0.63	0.0062	0.11	10.7	11.3
1631480_at	CG2652	CG2652 gene product from transcript CG2652-RA	-0.63	0.13	0.6	5.89	6.52
1632212_at	CG14401	CG14401 gene product from transcript CG14401-RA	-0.63	0.097	0.53	8.32	8.95
1632309_at	Ube3a	Ubiquitin protein ligase E3A	-0.63	0.093	0.52	9.3	9.93
1632770_at	lap	like-AP180	-0.63	0.24	0.79	7.26	7.89
1632829_at	CG10730	CG10730 gene product from transcript CG10730-RC	-0.63	0.035	0.31	3.81	4.44
1632891_s_at	Hrb27C	Heterogeneous nuclear ribonucleoprotein at 27C	-0.63	0.013	0.17	11.7	12.4
1633574_at	CG31820	CG31820 gene product from transcript CG31820-RB	-0.63	0.35	0.91	9.58	10.2
1634344_at	CIAPIN1	CIAPIN1 ortholog	-0.63	0.13	0.6	5.63	6.25
1634458_at	CG31635	CG31635 gene product from transcript CG31635-RG	-0.63	0.041	0.33	2.58	3.2
1635803_s_at	bowl	brother of odd with entrails limited	-0.63	0.019	0.22	10.5	11.1
1635901_at	CG17197	CG17197 gene product from transcript CG17197-RB	-0.63	0.0016	0.044	2.46	3.09
1635993_at	tll	tailless	-0.63	1.4e-06	0.00027	2.61	3.24
1637393_at	Vmat	Vesicular monoamine transporter	-0.63	0.06	0.41	3.52	4.14
1637486_at	CG31698	CG31698 gene product from transcript CG31698-RB	-0.63	0.75	1	14	14.6
1637605_s_at	CG1146	CG1146 gene product from transcript CG1146-RB	-0.63	0.15	0.65	8.44	9.07
1638644_at	CG12479	CG12479 gene product from transcript CG12479-RA	-0.63	0.17	0.69	5.08	5.72
1639273_s_at	vri	vrille	-0.63	0.36	0.92	10.7	11.3
1640240_s_at	Usp16-45	Ubiquitin specific protease 16/45	-0.63	0.00036	0.015	8.42	9.05
1640316_at	CG13481	CG13481 gene product from transcript CG13481-RC	-0.63	0.46	1	6.17	6.8
1640599_at	ade5	CG3989 gene product from transcript CG3989-RB	-0.63	0.3	0.86	12.8	13.5
1640600_at	CG34286	CG34286 gene product from transcript CG34286-RB	-0.63	0.029	0.28	3.23	3.86
1640932_s_at	AMPdeam	AMP deaminase	-0.63	0.056	0.4	12.5	13.1
1640954_at			-0.63	0.31	0.87	7.74	8.37
1623799_a_at	CG7557	CG7557 gene product from transcript CG7557-RA	-0.62	0.34	0.9	6.97	7.59
1624627_s_at	twin	CG31137 gene product from transcript CG31137-RE	-0.62	0.027	0.27	9.93	10.6
1624699_s_at	Bx	Beadex	-0.62	0.015	0.19	5.99	6.61
1625085_at			-0.62	0.29	0.86	5.99	6.61
1625316_s_at	CanA-14F	Calcineurin A at 14F	-0.62	0.082	0.49	5.63	6.26
1625863_at	CG15577	CG15577 gene product from transcript CG15577-RA	-0.62	0.41	0.96	5.76	6.37
1626819_s_at	Rpn12R	Regulatory particle non-ATPase 12-related	-0.62	0.21	0.75	5.22	5.85
1628275_at			-0.62	0.015	0.19	9.08	9.7
1630185_x_at			-0.62	0.021	0.23	2.56	3.17
1631660_at	CG15065	CG15065 gene product from transcript CG15065-RA	-0.62	0.54	1	2.36	2.98
1632138_at	sa	spermatocyte arrest	-0.62	0.31	0.87	5.24	5.86
1632727_at	CG14006	CG14006 gene product from transcript CG14006-RB	-0.62	0.14	0.63	3.1	3.72
1633582_at	Ih	I[[h]] channel	-0.62	0.045	0.35	8.31	8.93
1633611_s_at	CG44838	CG44838 gene product from transcript CG44838-RE	-0.62	0.0035	0.075	7.1	7.72
1633761_at	CG14930	CG14930 gene product from transcript CG14930-RA	-0.62	0.22	0.76	6.23	6.85
1634509_s_at	fwd	four wheel drive	-0.62	0.059	0.41	9.07	9.69
1635684_a_at	unc-13	CG2999 gene product from transcript CG2999-RD	-0.62	0.14	0.63	8.63	9.24
1636146_at	Nrg	Neuroglian	-0.62	0.13	0.6	11.3	11.9
1636335_at			-0.62	0.13	0.6	3.29	3.91
1636649_a_at	velo	veloren	-0.62	0.0034	0.074	7.39	8.01
1637654_at	ICA69	CG10566 gene product from transcript CG10566-RA	-0.62	0.074	0.46	4.27	4.89
1638022_at	CG7971	CG7971 gene product from transcript CG7971-RC	-0.62	0.038	0.32	8.35	8.97
1638050_s_at	Sox14	Sox box protein 14	-0.62	0.48	1	9.65	10.3
1638205_s_at	futsch	CG34387 gene product from transcript CG34387-RF	-0.62	0.32	0.88	4.92	5.54
1638551_at	CG13171	CG13171 gene product from transcript CG13171-RA	-0.62	0.3	0.86	3.55	4.17
1638659_at	CG11703	CG11703 gene product from transcript CG11703-RA	-0.62	0.062	0.42	3.08	3.7
1638802_at	CG31415	CG31415 gene product from transcript CG31415-RA	-0.62	0.097	0.53	4.26	4.87
1639047_at	mask	multiple ankyrin repeats single KH domain	-0.62	0.16	0.67	10.6	11.3
1639313_at	CG17650	CG17650 gene product from transcript CG17650-RA	-0.62	0.32	0.88	7.76	8.37
1639783_s_at	Rox8	CG5422 gene product from transcript CG5422-RD	-0.62	0.0017	0.046	10.9	11.5
1640429_a_at	CG6145	CG6145 gene product from transcript CG6145-RE	-0.62	0.023	0.24	10.5	11.1
1641229_at	CG14265	CG14265 gene product from transcript CG14265-RB	-0.62	0.14	0.63	14	14.7
1641477_at	CG32447	CG32447 gene product from transcript CG32447-RD	-0.62	0.46	1	8.24	8.86
1623484_at	vg	vestigial	-0.61	0.1	0.53	5.85	6.46
1623536_s_at	DOR	CG11347 gene product from transcript CG11347-RE	-0.61	0.061	0.42	10.5	11.1
1623746_a_at	PICK1	Protein interacting with C kinase 1	-0.61	0.088	0.51	6.05	6.66
1623844_at	elfless	CG15150 gene product from transcript CG15150-RB	-0.61	0.31	0.87	6.3	6.91
1624122_a_at	RapGAP1	Rap GTPase activating protein 1	-0.61	0.14	0.63	8.38	8.99
1624354_at	not	non-stop	-0.61	0.11	0.55	9.53	10.2
1624586_a_at	Prat2	Phosphoribosylamidotransferase 2	-0.61	0.35	0.91	9.8	10.4
1624870_at	CG16853	CG16853 gene product from transcript CG16853-RA	-0.61	0.12	0.58	4.16	4.77
1627445_s_at	en	engrailed	-0.61	0.037	0.32	8.04	8.65
1627649_at	Meltrin	CG7649 gene product from transcript CG7649-RC	-0.61	0.052	0.38	5.61	6.23
1627719_at	gol	goliath	-0.61	0.1	0.53	8.17	8.78
[truncated: 16,770 more rows]

## Sheet: ENT2 mutant vs W (larvae)
ID	SYMBOL	GENENAME	logFC	p-value	q-value	A	R
1635959_at	CG13461	CG13461 gene product from transcript CG13461-RA	-7.41	5.8e-16	1.2e-12	3.09	10.5
1624069_at	CG7296	CG7296 gene product from transcript CG7296-RB	-6.94	6.7e-11	2.9e-08	5.48	12.4
1623697_s_at	CG33465	CG33465 gene product from transcript CG33465-RC	-5.7	4.1e-12	2.7e-09	2.7	8.4
1626297_at			-5.62	0.0036	0.04	2.5	8.12
1629046_a_at	CG4716	CG4716 gene product from transcript CG4716-RC	-5.52	3.6e-08	5.5e-06	4.24	9.76
1637602_at			-5.46	2.4e-23	4.5e-19	3.81	9.26
1636767_at	LysP	Lysozyme P	-5.22	4.6e-08	6.8e-06	3.13	8.34
1629760_s_at			-4.99	3.7e-10	1.2e-07	4.04	9.02
1628963_at	CG4716	CG4716 gene product from transcript CG4716-RC	-4.96	7.6e-08	1e-05	5.21	10.2
1633450_at	CG16781	CG16781 gene product from transcript CG16781-RA	-4.84	7.7e-08	1e-05	2.49	7.33
1637587_at	CG16716	CG16716 gene product from transcript CG16716-RC	-4.81	2.6e-07	2.8e-05	2.87	7.68
1625877_s_at			-4.75	2.6e-08	4.2e-06	3.87	8.62
1638053_at	Cyp4p1	Cytochrome P450-4p1	-4.3	1.1e-08	2.1e-06	6.35	10.6
1625769_at	CG1113	CG1113 gene product from transcript CG1113-RB	-4.29	6.3e-12	3.7e-09	2.2	6.49
1641422_at	htt	huntingtin	-4.25	6.1e-19	3.8e-15	3.88	8.13
1633812_at	Listericin	CG9080 gene product from transcript CG9080-RA	-4.17	0.00013	0.0035	8.02	12.2
1625342_at	CG33282	CG33282 gene product from transcript CG33282-RB	-4.16	5.7e-13	4.9e-10	2.88	7.04
1628238_at	Tektin-C	Tektin C	-4.01	1e-12	7.5e-10	4.43	8.44
1630528_at	CG17751	CG17751 gene product from transcript CG17751-RB	-3.84	6.2e-09	1.3e-06	6.48	10.3
1635258_s_at			-3.8	3.9e-12	2.7e-09	7.21	11
1634547_at	CG32506	CG32506 gene product from transcript CG32506-RD	-3.73	1.1e-07	1.4e-05	2.17	5.89
1630282_at	CG14852	CG14852 gene product from transcript CG14852-RA	-3.68	0.00013	0.0035	9.57	13.2
1629070_at	CG1208	CG1208 gene product from transcript CG1208-RB	-3.63	6.8e-06	0.00038	5.45	9.08
1623467_at	CG8087	CG8087 gene product from transcript CG8087-RA	-3.62	7.5e-08	1e-05	10.2	13.8
1630855_s_at			-3.58	2e-05	0.00086	3.33	6.91
1623612_at	Spn47C	Serpin 47C	-3.55	1e-12	7.5e-10	5.96	9.51
1641464_s_at	CG32850	CG32850 gene product from transcript CG32850-RB	-3.54	3.2e-10	1.1e-07	3	6.54
1631604_at	CG42369	CG42369 gene product from transcript CG42369-RA	-3.49	1.3e-06	0.0001	5.51	9
1636409_at	CG11034	CG11034 gene product from transcript CG11034-RC	-3.47	5.9e-10	1.7e-07	1.93	5.4
1630010_a_at	pnt	pointed	-3.46	1.2e-08	2.3e-06	2.43	5.89
1630954_at			-3.41	1.8e-15	3.1e-12	2.22	5.63
1632299_at	ItgaPS4	Integrin alphaPS4 subunit	-3.38	4.6e-11	2.2e-08	2.68	6.07
1628473_at	ng2	new glue 2	-3.37	0.00011	0.0031	10.8	14.2
1634460_at	CG43106	CG43106 gene product from transcript CG43106-RA	-3.34	0.00044	0.0088	4.9	8.24
1631307_at	CG11438	CG11438 gene product from transcript CG11438-RB	-3.32	1.8e-09	4.5e-07	4.88	8.2
1636890_at	CG31029	CG31029 gene product from transcript CG31029-RA	-3.29	1.6e-06	0.00012	3.24	6.52
1638381_s_at			-3.28	2.2e-06	0.00015	2	5.28
1635800_at	St3	Sulfotransferase 3	-3.27	8.3e-06	0.00045	4.45	7.72
1627156_at	CG33225	CG33225 gene product from transcript CG33225-RC	-3.22	1.4e-09	3.6e-07	5.13	8.35
1622893_at	IM3	Immune induced molecule 3	-3.1	0.043	0.21	4.69	7.78
1624738_at	RpS6	Ribosomal protein S6	-3.1	5.8e-06	0.00033	5.03	8.12
1638862_at	CG15553	CG15553 gene product from transcript CG15553-RC	-3.08	1.4e-08	2.5e-06	2.74	5.82
1629009_at	Cyp28a5	CG8864 gene product from transcript CG8864-RA	-3.07	4e-06	0.00025	4.7	7.77
1635549_at	TotA	Turandot A	-3.03	7.8e-07	6.6e-05	11.6	14.7
1627324_at	lola	longitudinals lacking	-2.98	2.7e-08	4.3e-06	4.28	7.26
1640390_at	CG3649	CG3649 gene product from transcript CG3649-RB	-2.98	5.8e-15	9e-12	2.15	5.13
1640778_at	CR43242	ncRNA	-2.95	3.3e-11	1.7e-08	3.64	6.59
1634205_at	CG15254	CG15254 gene product from transcript CG15254-RB	-2.93	0.0064	0.059	2.51	5.44
1631760_at	CG7768	CG7768 gene product from transcript CG7768-RA	-2.86	8.5e-17	2.3e-13	2.27	5.14
1633944_at	CG17362	CG17362 gene product from transcript CG17362-RB	-2.86	2.3e-08	3.8e-06	10.2	13.1
1630948_s_at			-2.84	3.4e-16	8e-13	2.59	5.43
1639236_at	CG13946	CG13946 gene product from transcript CG13946-RA	-2.81	0.0069	0.063	5.05	7.86
1634075_at	dpy	dumpy	-2.8	4e-05	0.0015	6.72	9.52
1631654_at	CG31693	CG31693 gene product from transcript CG31693-RA	-2.71	1.1e-06	8.9e-05	2.79	5.5
1633344_at	Cpr92F	Cuticular protein 92F	-2.69	0.00026	0.0059	7.17	9.86
1628100_at	CG42235	CG42235 gene product from transcript CG42235-RE	-2.66	1.1e-10	4.2e-08	4.29	6.96
1636132_at			-2.66	0.00039	0.0081	3.03	5.69
1632745_at	CG3610	CG3610 gene product from transcript CG3610-RA	-2.65	1.5e-05	0.00071	3.49	6.14
1625086_s_at			-2.64	4.1e-06	0.00025	3.52	6.15
1638696_a_at	CG3552	CG3552 gene product from transcript CG3552-RD	-2.64	6.2e-15	9e-12	7.13	9.78
1623410_at	Pxd	Peroxidase	-2.63	8.1e-05	0.0025	8.83	11.5
1628917_at	CG33308	CG33308 gene product from transcript CG33308-RA	-2.62	0.0038	0.041	4.49	7.1
1627477_at	CG43060	CG43060 gene product from transcript CG43060-RA	-2.61	0.02	0.13	5.82	8.42
1639669_at	CG5866	CG5866 gene product from transcript CG5866-RB	-2.61	0.014	0.1	5.55	8.16
1633906_at	ND-24L	NADH dehydrogenase (ubiquinone) 24 kDa subunit-like	-2.6	3e-05	0.0012	2.78	5.38
1634962_s_at	hts	hu li tai shao	-2.59	2.3e-08	3.8e-06	8.56	11.2
1635593_at	Cyp6d2	CG4373 gene product from transcript CG4373-RA	-2.55	0.00079	0.014	6.35	8.9
1637871_at	ND-51L1	NADH dehydrogenase (ubiquinone) 51 kDa subunit-like 1	-2.55	2.6e-07	2.8e-05	2.34	4.89
1640893_a_at	PH4alphaSG2	prolyl-4-hydroxylase-alpha SG2	-2.54	0.00072	0.013	6.2	8.75
1630001_at	CG12535	CG12535 gene product from transcript CG12535-RF	-2.52	5.2e-12	3.1e-09	2.72	5.24
1640216_at	sut3	sugar transporter 3	-2.51	1.8e-09	4.5e-07	2.47	4.98
1629331_at	CG31468	CG31468 gene product from transcript CG31468-RB	-2.5	0.0056	0.054	8.91	11.4
1640075_a_at	path	pathetic	-2.5	3.9e-10	1.2e-07	9.54	12
1633411_s_at			-2.49	1.6e-06	0.00012	2.51	5
1636703_at	CG31817	CG31817 gene product from transcript CG31817-RB	-2.49	3e-06	0.00019	2.36	4.85
1631487_s_at	AMPdeam	AMP deaminase	-2.48	4.7e-08	6.8e-06	2.29	4.77
1625195_s_at			-2.47	7.7e-09	1.5e-06	9.41	11.9
1623112_at	Cad86C	Cadherin 86C	-2.46	1.4e-10	5.2e-08	3.31	5.77
1636015_s_at	CG32850	CG32850 gene product from transcript CG32850-RB	-2.46	0.00025	0.0058	6.47	8.93
1636154_at	CG30090	CG30090 gene product from transcript CG30090-RA	-2.46	6.8e-05	0.0022	5.55	8
1625526_at	CG17375	CG17375 gene product from transcript CG17375-RD	-2.45	2.3e-06	0.00016	2.34	4.79
1629661_at	CG13723	CG13723 gene product from transcript CG13723-RA	-2.44	2.4e-05	0.00098	3.16	5.6
1631326_at	Zasp66	Z band alternatively spliced PDZ-motif protein 66	-2.44	0.00062	0.011	5.76	8.2
1632860_at	Cpr64Aa	Cuticular protein 64Aa	-2.44	1.3e-06	0.0001	2.86	5.3
1627880_at	CG30334	CG30334 gene product from transcript CG30334-RB	-2.43	0.0005	0.0097	3.35	5.78
1631445_at	CG32106	CG32106 gene product from transcript CG32106-RD	-2.39	5.5e-05	0.0019	2.48	4.87
1632969_at	ACXA	CG17176 gene product from transcript CG17176-RG	-2.39	0.00032	0.007	3.72	6.11
1634805_at	CG14642	CG14642 gene product from transcript CG14642-RA	-2.39	6.2e-07	5.6e-05	6.52	8.91
1624961_at	CG6380	CG6380 gene product from transcript CG6380-RB	-2.37	0.0057	0.055	5.05	7.42
1630609_s_at	CG2225	CG2225 gene product from transcript CG2225-RH	-2.36	1.9e-06	0.00014	3.28	5.64
1635894_at	CG30148	CG30148 gene product from transcript CG30148-RB	-2.36	0.00063	0.012	7.27	9.62
1636777_at	CG5968	CG5968 gene product from transcript CG5968-RB	-2.36	0.012	0.09	6.42	8.79
1633029_at	CG10177	CG10177 gene product from transcript CG10177-RA	-2.34	0.0034	0.038	4.29	6.63
1637511_at	CG12521	CG12521 gene product from transcript CG12521-RA	-2.34	0.009	0.075	3.54	5.87
1639246_at	CG4714	CG4714 gene product from transcript CG4714-RA	-2.33	0.00022	0.0052	4.26	6.6
1626179_s_at	Hsp60C	CG7235 gene product from transcript CG7235-RA	-2.32	0.0012	0.019	7.79	10.1
1641315_at	CG15125	CG15125 gene product from transcript CG15125-RA	-2.32	1e-05	0.00051	2.46	4.78
1628574_at	CG14402	CG14402 gene product from transcript CG14402-RA	-2.31	2.6e-05	0.0011	3.26	5.57
1624630_at	CG30103	CG30103 gene product from transcript CG30103-RA	-2.3	1.6e-05	0.00075	2.32	4.62
1637848_at	CG6873	CG6873 gene product from transcript CG6873-RA	-2.29	0.00016	0.0041	2.22	4.51
1623089_at	Mst84Db	Male-specific RNA 84Db	-2.27	0.0092	0.076	8.73	11
1633775_at	wry	weary	-2.26	1.1e-06	8.9e-05	3.66	5.92
1636957_s_at	CG34012	CG34012 gene product from transcript CG34012-RA	-2.25	0.006	0.057	3.26	5.51
1625933_at	CG14731	CG14731 gene product from transcript CG14731-RA	-2.24	5.7e-07	5.2e-05	2.33	4.57
1637151_at	mre11	meiotic recombination 11	-2.24	6.5e-10	1.8e-07	6.53	8.77
1638101_at	CG15528	CG15528 gene product from transcript CG15528-RB	-2.23	0.013	0.095	5.59	7.82
1640004_at	PH4alphaMP	prolyl-4-hydroxylase-alpha MP	-2.23	0.0026	0.031	9.15	11.4
1638488_at	CG34278	CG34278 gene product from transcript CG34278-RA	-2.22	0.053	0.24	9.26	11.5
1625783_at	CG9445	CG9445 gene product from transcript CG9445-RA	-2.2	2.3e-06	0.00016	3.23	5.43
1627305_at	CG5398	CG5398 gene product from transcript CG5398-RA	-2.2	0.0029	0.034	5.78	7.98
1630368_at	CG7856	CG7856 gene product from transcript CG7856-RA	-2.2	5.7e-06	0.00033	2.93	5.13
1633068_at	loopin-1	CG4750 gene product from transcript CG4750-RC	-2.2	0.00075	0.013	10.3	12.5
1640628_at	CG13326	CG13326 gene product from transcript CG13326-RA	-2.2	9.7e-06	0.0005	3.45	5.65
1628995_at	CG8006	CG8006 gene product from transcript CG8006-RA	-2.19	0.00012	0.0033	3.3	5.49
1632095_at	CG17198	CG17198 gene product from transcript CG17198-RB	-2.19	0.014	0.1	4.06	6.25
1636766_at	Ent2	Equilibrative nucleoside transporter 2	-2.19	2.2e-08	3.8e-06	6.69	8.87
1637580_at	CG14000	CG14000 gene product from transcript CG14000-RA	-2.19	4.9e-05	0.0017	2.6	4.79
1641180_a_at			-2.19	0.00031	0.0068	3.68	5.87
1629619_at	Aats-trp	Tryptophanyl-tRNA synthetase	-2.18	0.00027	0.0061	8.24	10.4
1626441_at	CG5139	CG5139 gene product from transcript CG5139-RA	-2.17	0.014	0.1	5.01	7.18
1626826_s_at			-2.17	0.0064	0.059	11.7	13.8
1627226_at	CG43068	CG43068 gene product from transcript CG43068-RA	-2.17	0.00044	0.0088	3.19	5.36
1633860_at	CG12078	CG12078 gene product from transcript CG12078-RB	-2.17	0.0029	0.034	4.39	6.56
1633959_s_at			-2.16	7.5e-07	6.4e-05	9.63	11.8
1638742_at	Cpr67Fb	Cuticular protein 67Fb	-2.16	0.00021	0.005	2.53	4.69
1623117_at	CR31781	ncRNA	-2.15	3.5e-08	5.4e-06	5.78	7.93
1623195_at	CG17944	CG17944 gene product from transcript CG17944-RB	-2.15	0.0045	0.047	4.56	6.71
1625822_at	CG32719	CG32719 gene product from transcript CG32719-RA	-2.15	0.00043	0.0087	3.69	5.84
1631786_at	CG10064	CG10064 gene product from transcript CG10064-RA	-2.15	0.00012	0.0033	3.82	5.96
1633135_s_at			-2.15	1.1e-06	8.9e-05	10.2	12.3
1637187_at	CG9861	CG9861 gene product from transcript CG9861-RA	-2.15	0.00028	0.0062	5.87	8.02
1639742_at	CG3942	CG3942 gene product from transcript CG3942-RA	-2.15	5.7e-05	0.0019	2.98	5.14
1641580_at	CG4681	CG4681 gene product from transcript CG4681-RA	-2.15	1.3e-05	0.00064	3.17	5.32
1630418_s_at	sals	sarcomere length short	-2.14	1.5e-07	1.8e-05	9.62	11.8
1630927_x_at	Pxd	Peroxidase	-2.14	0.0033	0.037	9.15	11.3
1628406_s_at			-2.13	7.4e-05	0.0023	7.13	9.26
1628581_at	CG44251	CG44251 gene product from transcript CG44251-RA	-2.13	8.2e-05	0.0025	5.53	7.66
1625983_at	CG18666	CG18666 gene product from transcript CG18666-RA	-2.12	0.006	0.057	3.63	5.75
1626540_at			-2.1	1.4e-08	2.5e-06	2.95	5.05
1641426_at	CG13843	CG13843 gene product from transcript CG13843-RA	-2.1	0.00033	0.0071	3.72	5.82
1637518_at	CG9314	CG9314 gene product from transcript CG9314-RC	-2.09	0.0059	0.056	7.17	9.25
1636158_at	CG8492	CG8492 gene product from transcript CG8492-RD	-2.08	3.1e-06	0.0002	3.21	5.3
1625214_at	Jupiter	CG31363 gene product from transcript CG31363-RI	-2.07	0.0015	0.022	6.03	8.11
1640034_at	CG13110	CG13110 gene product from transcript CG13110-RA	-2.06	0.052	0.24	5.6	7.66
1623767_at	CG17839	CG17839 gene product from transcript CG17839-RB	-2.05	0.0012	0.019	6.53	8.58
1628822_at	CG30271	CG30271 gene product from transcript CG30271-RI	-2.05	0.0024	0.03	6.11	8.16
1635060_at	CG15068	CG15068 gene product from transcript CG15068-RA	-2.05	0.09	0.34	4.88	6.93
1636918_a_at	CG43343	CG43343 gene product from transcript CG43343-RB	-2.05	0.0023	0.029	5.18	7.24
1639974_a_at	CG6569	CG6569 gene product from transcript CG6569-RA	-2.05	0.0017	0.023	5.09	7.14
1641567_at			-2.05	0.0064	0.059	10.2	12.2
1637117_at	CG9483	CG9483 gene product from transcript CG9483-RA	-2.04	0.014	0.1	3.56	5.6
1631756_at	CG10859	CG10859 gene product from transcript CG10859-RA	-2.03	0.0028	0.033	6.75	8.78
1637540_at	CG3123	CG3123 gene product from transcript CG3123-RA	-2.03	5e-07	4.7e-05	2.5	4.53
1625548_at	CG6661	CG6661 gene product from transcript CG6661-RA	-2.02	0.0038	0.041	4.43	6.44
1625734_at	CG12184	CG12184 gene product from transcript CG12184-RA	-2.02	0.00012	0.0033	4.76	6.79
1633912_at	CG2113	CG2113 gene product from transcript CG2113-RA	-2.02	0.02	0.13	5.71	7.73
1638734_at	CG4907	CG4907 gene product from transcript CG4907-RA	-2.02	0.0015	0.022	5.36	7.38
1627401_at	Rpn13R	Regulatory particle non-ATPase 13-related	-2.01	6.7e-07	5.9e-05	3.27	5.28
1640684_at	CG6980	CG6980 gene product from transcript CG6980-RA	-2.01	0.00074	0.013	3.91	5.92
1623587_at	CG31730	CG31730 gene product from transcript CG31730-RA	-2	2.5e-06	0.00017	2.97	4.97
1628376_x_at	CG13947	CG13947 gene product from transcript CG13947-RA	-2	0.0014	0.021	10.4	12.4
1629750_at	PpY-55A	Protein phosphatase Y at 55A	-2	0.001	0.016	2.92	4.92
1634749_a_at	CG32686	CG32686 gene product from transcript CG32686-RA	-2	0.00077	0.013	3.59	5.59
1625313_at	CG12826	CG12826 gene product from transcript CG12826-RA	-1.99	0.00021	0.005	8.61	10.6
1635973_at	Dic3	Dicarboxylate carrier 3	-1.99	0.00027	0.0061	3.59	5.58
1629751_at	CG13693	CG13693 gene product from transcript CG13693-RA	-1.98	0.0016	0.023	4.14	6.12
1633373_at	CG2750	CG2750 gene product from transcript CG2750-RB	-1.98	0.0015	0.022	4.29	6.26
1639634_at	CG12860	CG12860 gene product from transcript CG12860-RA	-1.98	0.011	0.085	6.96	8.94
1623084_at	sgg	shaggy	-1.97	0.0016	0.023	6.03	8
1623295_at	CG8564	CG8564 gene product from transcript CG8564-RC	-1.97	0.0038	0.041	6.64	8.61
1625184_at	CG15403	CG15403 gene product from transcript CG15403-RA	-1.97	0.059	0.26	4.43	6.4
1632615_at	CG6893	CG6893 gene product from transcript CG6893-RB	-1.97	4.1e-06	0.00025	2.39	4.35
1639434_at	CG14556	CG14556 gene product from transcript CG14556-RB	-1.97	0.015	0.1	4.33	6.3
1623175_at	Grx-1	CG7975 gene product from transcript CG7975-RA	-1.96	0.021	0.13	4.28	6.24
1627642_at	CG14974	CG14974 gene product from transcript CG14974-RC	-1.96	0.035	0.18	4.96	6.93
1629534_at	CG18568	CG18568 gene product from transcript CG18568-RB	-1.96	0.0087	0.073	6.24	8.21
1629934_at	CG14219	CG14219 gene product from transcript CG14219-RA	-1.96	0.071	0.29	3.75	5.71
1629978_at	ymp	yellow-emperor	-1.96	0.034	0.18	5.28	7.24
1630780_a_at	hydra	CG1338 gene product from transcript CG1338-RA	-1.96	0.0023	0.029	8.75	10.7
1631572_at	CG17380	CG17380 gene product from transcript CG17380-RB	-1.96	0.014	0.1	6.06	8.02
1631848_at	CG9235	CG9235 gene product from transcript CG9235-RA	-1.96	0.0031	0.036	3.54	5.5
1633657_at	CG31533	CG31533 gene product from transcript CG31533-RA	-1.96	0.00063	0.012	3.44	5.41
1636698_at	nxf4	nuclear export factor 4	-1.96	0.022	0.13	4.08	6.04
1636743_s_at			-1.96	0.014	0.1	9.82	11.8
1636898_at	CG14448	CG14448 gene product from transcript CG14448-RA	-1.96	0.05	0.24	5.71	7.67
1625947_at	GLaz	Glial Lazarillo	-1.95	0.024	0.14	5.56	7.51
1628524_at	CG31008	CG31008 gene product from transcript CG31008-RA	-1.95	0.014	0.1	4.52	6.47
1640360_at	IM2	Immune induced molecule 2	-1.95	0.23	0.62	3.65	5.6
1640740_a_at	ms(2)35Ci	male sterile (2) 35Ci	-1.95	6.3e-05	0.0021	2.57	4.53
1633748_at	ND-20L	NADH dehydrogenase (ubiquinone) 20 kDa subunit-like	-1.94	0.00023	0.0054	5.3	7.25
1638178_at	CG31949	CG31949 gene product from transcript CG31949-RB	-1.94	0.057	0.26	6.42	8.37
1640406_at	CG31327	CG31327 gene product from transcript CG31327-RA	-1.94	2.1e-05	0.00089	2.44	4.39
1641525_at	CG8236	CG8236 gene product from transcript CG8236-RA	-1.94	4.7e-07	4.5e-05	2.98	4.92
1625904_at	CG3557	CG3557 gene product from transcript CG3557-RC	-1.93	6.5e-05	0.0021	5.71	7.63
1627367_at	CG5653	CG5653 gene product from transcript CG5653-RA	-1.93	0.00012	0.0033	3.71	5.63
1625605_at	CG11251	CG11251 gene product from transcript CG11251-RA	-1.92	0.0014	0.021	3.12	5.04
1627169_at	CG3264	CG3264 gene product from transcript CG3264-RB	-1.92	0.033	0.18	8.29	10.2
1623447_a_at	GC2	Glutamate Carrier 2	-1.91	0.00028	0.0062	3.35	5.26
1625789_at	CG5790	CG5790 gene product from transcript CG5790-RB	-1.91	0.00076	0.013	4.62	6.53
1626418_a_at	CG14691	CG14691 gene product from transcript CG14691-RA	-1.91	6.7e-05	0.0022	3.44	5.35
1626963_at	CG8746	CG8746 gene product from transcript CG8746-RA	-1.91	0.0012	0.019	3.77	5.68
1629365_at	CG30324	CG30324 gene product from transcript CG30324-RA	-1.91	0.027	0.15	7.15	9.05
1638222_at	CG8252	CG8252 gene product from transcript CG8252-RA	-1.91	0.00024	0.0056	3.31	5.22
1626662_at	CG12309	CG12309 gene product from transcript CG12309-RA	-1.9	0.0091	0.075	7.38	9.28
1631077_at	CG16957	CG16957 gene product from transcript CG16957-RA	-1.9	0.027	0.15	4.64	6.53
1640699_at	CG15578	CG15578 gene product from transcript CG15578-RA	-1.9	0.017	0.11	3.74	5.64
1624374_at	CG12481	CG12481 gene product from transcript CG12481-RB	-1.89	0.068	0.29	2.28	4.17
1624976_at	CG32026	CG32026 gene product from transcript CG32026-RA	-1.89	0.0042	0.045	5.28	7.17
1634214_a_at	Ctr1C	Copper transporter 1C	-1.89	9.7e-07	8.1e-05	2.64	4.52
1637522_at	CG5043	CG5043 gene product from transcript CG5043-RA	-1.89	0.013	0.095	5.87	7.76
1624201_at	CG15498	CG15498 gene product from transcript CG15498-RA	-1.88	0.0061	0.057	5.08	6.96
1624946_at	CG6790	CG6790 gene product from transcript CG6790-RA	-1.88	0.022	0.13	5.75	7.64
1625751_at	Tim17b1	CG1158 gene product from transcript CG1158-RA	-1.88	0.013	0.095	6.18	8.06
1628650_at	CG31538	CG31538 gene product from transcript CG31538-RA	-1.88	0.0077	0.068	7.77	9.65
1630323_at	ND-B14.5AL	NADH dehydrogenase (ubiquinone) B14.5 A subunit-like	-1.88	0.003	0.035	4.31	6.19
1636444_at	CG13871	CG13871 gene product from transcript CG13871-RA	-1.88	0.00026	0.0059	3.15	5.03
1636962_at	CG8349	CG8349 gene product from transcript CG8349-RA	-1.88	0.0041	0.044	3.99	5.87
1641096_s_at	orb2	CG43782 gene product from transcript CG43782-RH	-1.88	0.0014	0.021	6.61	8.49
1623557_at	Tengl3	Testis EndoG-Like 3	-1.87	0.0035	0.039	4.61	6.47
1635802_s_at	CG9279	CG9279 gene product from transcript CG9279-RB	-1.87	5.4e-10	1.6e-07	2.82	4.69
1623604_at	CG7742	CG7742 gene product from transcript CG7742-RD	-1.86	0.013	0.095	5.87	7.73
1633992_at	CG2137	CG2137 gene product from transcript CG2137-RA	-1.86	1.4e-05	0.00068	3.44	5.3
1636504_a_at	CG13008	CG13008 gene product from transcript CG13008-RA	-1.86	7.7e-05	0.0024	3.41	5.27
1641138_at	CG5755	CG5755 gene product from transcript CG5755-RA	-1.86	0.014	0.1	5.55	7.42
1625669_at	Tektin-A	Tektin A	-1.85	0.013	0.095	5.25	7.1
1627084_s_at	CG13164	CG13164 gene product from transcript CG13164-RE	-1.85	0.015	0.1	7.74	9.58
1627097_at	t-cup	tetleys-cup	-1.85	0.033	0.18	3.67	5.52
1627120_at	robl62A	CG1014 gene product from transcript CG1014-RA	-1.85	0.0036	0.04	5.62	7.47
1630755_at	WDR79	WD repeat domain 79 homolog	-1.85	7.3e-09	1.5e-06	5.11	6.96
1638334_at	CG13168	CG13168 gene product from transcript CG13168-RC	-1.85	0.0081	0.07	5.5	7.35
1638958_at	CG31644	CG31644 gene product from transcript CG31644-RB	-1.85	0.028	0.16	5.35	7.2
1641538_at			-1.85	3.2e-10	1.1e-07	2.36	4.21
1627147_at	CG14644	CG14644 gene product from transcript CG14644-RA	-1.84	0.045	0.22	5.13	6.97
1627809_at	CG17047	CG17047 gene product from transcript CG17047-RB	-1.84	1.8e-05	0.0008	2.26	4.09
1630273_at	CG15145	CG15145 gene product from transcript CG15145-RA	-1.84	0.004	0.043	4.36	6.2
1632246_at	CG14383	CG14383 gene product from transcript CG14383-RA	-1.84	5.8e-05	0.002	2.55	4.39
1633807_at	l(3)neo38	lethal (3) neo38	-1.84	1.1e-05	0.00055	7.27	9.11
1634177_a_at	CG31055	CG31055 gene product from transcript CG31055-RB	-1.84	0.0009	0.015	2.85	4.69
1635426_at	CG11291	CG11291 gene product from transcript CG11291-RA	-1.84	0.0074	0.066	5.45	7.28
1636055_at	Hsc70-2	Heat shock protein cognate 2	-1.84	0.0095	0.078	6.62	8.47
1636197_at	CG31013	CG31013 gene product from transcript CG31013-RA	-1.84	0.0016	0.023	3.2	5.04
1637521_at	CG13449	CG13449 gene product from transcript CG13449-RA	-1.84	0.00079	0.014	6.02	7.85
1622915_at			-1.83	0.00091	0.015	4.15	5.97
1625071_a_at	Mlc2	Myosin light chain 2	-1.83	0.023	0.14	8.82	10.6
1628979_at	CG32396	CG32396 gene product from transcript CG32396-RA	-1.83	6.4e-05	0.0021	4.02	5.85
1630089_at	fzo	fuzzy onions	-1.83	0.00047	0.0093	3.1	4.93
1630102_at	CG12617	CG12617 gene product from transcript CG12617-RC	-1.83	0.043	0.21	7.41	9.24
1634645_at	CG31245	CG31245 gene product from transcript CG31245-RA	-1.83	0.0002	0.0049	4.72	6.55
1635794_a_at	CG12535	CG12535 gene product from transcript CG12535-RF	-1.83	8.6e-06	0.00046	2.17	4
1637386_at	rdgC	retinal degeneration C	-1.83	0.001	0.016	4	5.82
1639556_at	CG31805	CG31805 gene product from transcript CG31805-RB	-1.83	0.0077	0.068	4.86	6.69
1639739_s_at			-1.83	3.7e-06	0.00023	4.19	6.02
1623832_a_at			-1.82	0.00033	0.0071	4.88	6.7
1627286_at	CG11369	CG11369 gene product from transcript CG11369-RA	-1.82	0.00028	0.0062	3.25	5.07
1628079_at	CG5458	CG5458 gene product from transcript CG5458-RA	-1.82	0.0055	0.054	5.92	7.74
1628848_at	CG17083	CG17083 gene product from transcript CG17083-RA	-1.82	0.00093	0.015	4.38	6.2
1630934_at			-1.82	0.0023	0.029	7.68	9.51
1633056_at	CG7387	CG7387 gene product from transcript CG7387-RA	-1.82	0.0012	0.019	4.64	6.46
1634014_at	CG31773	CG31773 gene product from transcript CG31773-RA	-1.82	0.0012	0.019	4.59	6.4
1637812_at	CG30430	CG30430 gene product from transcript CG30430-RA	-1.82	0.044	0.22	7.85	9.67
1640373_at	CG4701	CG4701 gene product from transcript CG4701-RA	-1.82	0.017	0.11	5.49	7.31
1623710_at	zye	CG5847 gene product from transcript CG5847-RA	-1.81	0.0016	0.023	10.6	12.4
1624978_at	CG33309	CG33309 gene product from transcript CG33309-RA	-1.81	0.031	0.17	6.18	7.98
1630254_at	CG2964	CG2964 gene product from transcript CG2964-RA	-1.81	8.6e-06	0.00046	3.19	5
1636666_at	CG32591	CG32591 gene product from transcript CG32591-RB	-1.81	0.00029	0.0064	3.02	4.83
1638679_at			-1.81	0.00098	0.016	3.29	5.09
1639303_at	ste24b	ste24b prenyl protease type I	-1.81	0.0017	0.023	3.91	5.72
1626957_at	CG15450	CG15450 gene product from transcript CG15450-RA	-1.8	0.00027	0.0061	3.08	4.88
1627971_s_at	sano	serrano	-1.8	4.9e-05	0.0017	6.52	8.33
1630768_s_at			-1.8	0.00048	0.0094	5.85	7.64
1634401_at	fig	fos intronic gene	-1.8	0.0029	0.034	3.35	5.14
1637055_s_at			-1.8	0.00034	0.0073	2.03	3.83
1638094_at	CG6255	CG6255 gene product from transcript CG6255-RA	-1.8	0.0052	0.052	5.68	7.48
1626868_at	CG17687	CG17687 gene product from transcript CG17687-RA	-1.79	2.1e-05	0.00089	2.58	4.37
1628051_at	CG30376	CG30376 gene product from transcript CG30376-RA	-1.79	0.039	0.2	6.18	7.97
1628941_at			-1.79	0.015	0.1	4.02	5.81
1636269_at	CG33191	CG33191 gene product from transcript CG33191-RA	-1.79	0.002	0.026	3.56	5.35
1636850_at	CR41601	ncRNA	-1.79	0.0048	0.049	3.25	5.04
1623055_at	CG9254	CG9254 gene product from transcript CG9254-RA	-1.78	0.04	0.2	7.9	9.68
1628228_at	CG4218	CG4218 gene product from transcript CG4218-RC	-1.78	0.0098	0.079	6.38	8.16
1629302_at	CG30447	CG30447 gene product from transcript CG30447-RB	-1.78	0.026	0.15	6.97	8.76
1631174_at	CG9875	CG9875 gene product from transcript CG9875-RB	-1.78	0.019	0.12	6.33	8.12
1631316_a_at	CG6262	CG6262 gene product from transcript CG6262-RB	-1.78	0.0017	0.023	4.5	6.28
1634319_at	CG14316	CG14316 gene product from transcript CG14316-RA	-1.78	0.015	0.1	4.79	6.57
1636298_at	CG31093	CG31093 gene product from transcript CG31093-RA	-1.78	0.021	0.13	6.1	7.88
1623088_at	ntc	nutcracker	-1.77	0.00074	0.013	6.55	8.31
1624363_at	CG15201	CG15201 gene product from transcript CG15201-RA	-1.77	1.3e-05	0.00064	7.56	9.33
1625527_at	CG5265	CG5265 gene product from transcript CG5265-RA	-1.77	0.00014	0.0037	3.88	5.65
1628760_at	CG8517	CG8517 gene product from transcript CG8517-RA	-1.77	0.076	0.31	7.53	9.3
1631152_at	Trxr-2	thioredoxin reductase 2	-1.77	2.8e-07	2.9e-05	2.87	4.64
1631740_at	CG30487	CG30487 gene product from transcript CG30487-RA	-1.77	0.042	0.21	7.24	9.01
1631812_at	CG7295	CG7295 gene product from transcript CG7295-RB	-1.77	0.0067	0.061	4.85	6.62
1633230_a_at	CG13457	CG13457 gene product from transcript CG13457-RA	-1.77	0.00017	0.0044	2.97	4.74
1638999_at	rno	rhinoceros	-1.77	4.3e-07	4.2e-05	3.21	4.98
1640113_at	CG14183	CG14183 gene product from transcript CG14183-RA	-1.77	0.0092	0.076	4.62	6.38
1625469_at	CG3323	CG3323 gene product from transcript CG3323-RA	-1.76	0.011	0.085	6.1	7.86
1626031_at	CG12539	CG12539 gene product from transcript CG12539-RA	-1.76	0.31	0.73	9.09	10.8
1633184_at	CG9389	CG9389 gene product from transcript CG9389-RA	-1.76	0.006	0.057	5.47	7.23
1633559_at	CG8331	CG8331 gene product from transcript CG8331-RD	-1.76	1.5e-07	1.8e-05	10.7	12.4
1637441_at	CG3982	CG3982 gene product from transcript CG3982-RA	-1.76	0.013	0.095	8.47	10.2
1637780_a_at	CG4836	CG4836 gene product from transcript CG4836-RC	-1.76	0.017	0.11	9.5	11.3
1638504_s_at	CR43242	ncRNA	-1.76	4.3e-11	2.1e-08	2.47	4.23
1640196_at	CG11929	CG11929 gene product from transcript CG11929-RA	-1.76	0.011	0.085	5.52	7.27
1624985_at	CG7886	CG7886 gene product from transcript CG7886-RA	-1.75	0.0049	0.049	6.73	8.48
1625706_at	Prosalpha4T2	Proteasome alpha4 subunit, Testis-specific 2	-1.75	0.00013	0.0035	3.49	5.23
1631751_at	CG10834	CG10834 gene product from transcript CG10834-RA	-1.75	0.0085	0.072	3.42	5.17
1636334_at	ND-49L	NADH dehydrogenase (ubiquinone) 49 kDa subunit-like	-1.75	0.0034	0.038	5.26	7
1636536_at	Pglym87	CG17645 gene product from transcript CG17645-RA	-1.75	0.00029	0.0064	4.47	6.22
1639439_at	Sclp	CG2471 gene product from transcript CG2471-RC	-1.75	0.095	0.35	12.3	14
1639610_at	HP1e	Heterochromatin Protein 1e	-1.75	0.0047	0.048	3.36	5.11
1626077_s_at	CG43143	CG43143 gene product from transcript CG43143-RI	-1.74	0.00049	0.0095	6.7	8.43
1626546_s_at	Tsp74F	Tetraspanin 74F	-1.74	2.5e-11	1.4e-08	8.26	10
1626698_at	CG15543	CG15543 gene product from transcript CG15543-RB	-1.74	0.0003	0.0066	3.08	4.82
1636098_at	CG5144	CG5144 gene product from transcript CG5144-RA	-1.74	0.00046	0.0092	5.06	6.8
1638793_at	CG31406	CG31406 gene product from transcript CG31406-RB	-1.74	0.0078	0.068	5.59	7.33
1640560_at	CG16825	CG16825 gene product from transcript CG16825-RB	-1.74	0.0068	0.062	4.57	6.31
1623439_at	CG17744	CG17744 gene product from transcript CG17744-RA	-1.73	0.05	0.24	6.65	8.38
1623492_a_at			-1.73	0.0081	0.07	5.39	7.12
1631238_at	Hsp60B	Heat shock protein 60 related	-1.73	0.0011	0.017	5.53	7.26
1632289_at	CG33333	CG33333 gene product from transcript CG33333-RA	-1.73	0.39	0.82	11.5	13.2
1633220_at	CG16739	CG16739 gene product from transcript CG16739-RA	-1.73	0.018	0.12	3.81	5.53
1635833_at	CG4198	CG4198 gene product from transcript CG4198-RA	-1.73	0.0044	0.046	3.99	5.72
1638085_at	Ran-like	CG7815 gene product from transcript CG7815-RA	-1.73	0.029	0.16	5.17	6.9
1638218_at	CG10909	CG10909 gene product from transcript CG10909-RA	-1.73	0.0037	0.041	3.62	5.35
1625115_at	rha	CG11908 gene product from transcript CG11908-RA	-1.72	0.014	0.1	5.52	7.24
1625872_at	CG34021	CG34021 gene product from transcript CG34021-RA	-1.72	0.066	0.28	4.7	6.42
1626432_at	CG10839	CG10839 gene product from transcript CG10839-RB	-1.72	0.039	0.2	4.38	6.1
1627709_at	CG30371	CG30371 gene product from transcript CG30371-RA	-1.72	1.7e-07	1.9e-05	8.3	10
1628838_at	CG15286	CG15286 gene product from transcript CG15286-RA	-1.72	0.0049	0.049	5.55	7.27
1628871_at	CG11145	CG11145 gene product from transcript CG11145-RA	-1.72	0.021	0.13	4.33	6.05
1631025_at	Prosbeta5R1	Proteasome beta5 subunit-related 1	-1.72	0.0026	0.031	4.08	5.8
1634068_at	CG1631	CG1631 gene product from transcript CG1631-RA	-1.72	0.0012	0.019	3.31	5.03
1634976_at	Pif2	PFTAIRE-interacting factor 2	-1.72	0.0029	0.034	4.37	6.09
1636218_at	CG7813	CG7813 gene product from transcript CG7813-RA	-1.72	0.02	0.13	5.38	7.1
1640218_at	CG17196	CG17196 gene product from transcript CG17196-RC	-1.72	0.031	0.17	4.74	6.46
1640618_at	CG13884	CG13884 gene product from transcript CG13884-RA	-1.72	0.021	0.13	4.58	6.3
1628680_at	CG13581	CG13581 gene product from transcript CG13581-RA	-1.71	0.0018	0.024	3.19	4.91
1628872_at	S-Lap2	Sperm-Leucylaminopeptidase 2	-1.71	0.015	0.1	9.21	10.9
1630482_at	CG4161	CG4161 gene product from transcript CG4161-RB	-1.71	0.0009	0.015	3.5	5.21
1631644_at	CG31803	CG31803 gene product from transcript CG31803-RA	-1.71	0.038	0.19	4.62	6.33
1632885_at	Adgf-A2	Adenosine deaminase-related growth factor A2	-1.71	0.015	0.1	5.36	7.07
1633306_at	ms(2)35Ci	male sterile (2) 35Ci	-1.71	2.7e-06	0.00018	3.05	4.76
1639896_at	CG43085	CG43085 gene product from transcript CG43085-RB	-1.71	0.0016	0.023	12.3	14
1623714_at	CG8620	CG8620 gene product from transcript CG8620-RA	-1.7	0.0027	0.032	2.8	4.5
1625609_at	CG32450	CG32450 gene product from transcript CG32450-RA	-1.7	0.025	0.15	6.72	8.42
1630300_at	CG4706	CG4706 gene product from transcript CG4706-RA	-1.7	0.0093	0.076	4.77	6.47
1630819_at	tHMG2	testis-enriched HMG-box-containing protein 2	-1.7	0.06	0.26	8.36	10.1
1631195_at	CG30156	CG30156 gene product from transcript CG30156-RB	-1.7	0.0033	0.037	5.33	7.03
1633941_a_at			-1.7	6e-05	0.002	3.33	5.03
1623097_at	CG43755	CG43755 gene product from transcript CG43755-RD	-1.69	0.014	0.1	4.52	6.21
1625785_at	l(1)G0196	lethal (1) G0196	-1.69	3.1e-05	0.0012	2.87	4.56
1627504_at	CG32440	CG32440 gene product from transcript CG32440-RA	-1.69	0.017	0.11	5.57	7.26
1630692_at	CG31789	CG31789 gene product from transcript CG31789-RC	-1.69	0.00056	0.011	11.4	13.1
1631767_at	CG13538	CG13538 gene product from transcript CG13538-RA	-1.69	0.0011	0.017	2.72	4.41
1632367_at	ProtA	Protamine A	-1.69	0.039	0.2	8.59	10.3
1633966_at			-1.69	0.012	0.09	4.17	5.86
1636009_at	CG12910	CG12910 gene product from transcript CG12910-RB	-1.69	3.6e-07	3.6e-05	7.79	9.48
1636373_at	gudu	CG5155 gene product from transcript CG5155-RA	-1.69	0.0031	0.036	4.47	6.16
1624114_at	Klp59C	Kinesin-like protein at 59C	-1.68	0.00083	0.014	3.56	5.24
1624369_at	tomboy40	CG8330 gene product from transcript CG8330-RA	-1.68	0.096	0.36	5.31	6.99
1624987_at	CG3345	CG3345 gene product from transcript CG3345-RA	-1.68	0.016	0.11	6.08	7.76
1625499_at	CG3809	CG3809 gene product from transcript CG3809-RA	-1.68	0.00076	0.013	3.68	5.36
1628711_at	CG12307	CG12307 gene product from transcript CG12307-RA	-1.68	0.017	0.11	6.1	7.78
1630162_at	B9d1	CG14870 gene product from transcript CG14870-RA	-1.68	0.0025	0.031	4.82	6.5
1631442_at	Hex-t2	CG32849 gene product from transcript CG32849-RA	-1.68	0.019	0.12	5.83	7.52
1632587_s_at			-1.68	0.016	0.11	9.93	11.6
1637267_at	CG8138	CG8138 gene product from transcript CG8138-RA	-1.68	0.057	0.26	4.81	6.49
1637664_at	CG1340	CG1340 gene product from transcript CG1340-RC	-1.68	0.012	0.09	5.46	7.14
1638395_at	CG31802	CG31802 gene product from transcript CG31802-RA	-1.68	0.058	0.26	7.31	8.99
1639740_a_at	CG32548	CG32548 gene product from transcript CG32548-RB	-1.68	0.0057	0.055	5.65	7.33
1640450_at	CG9722	CG9722 gene product from transcript CG9722-RA	-1.68	0.00078	0.013	3.64	5.32
1623987_at	CG12679	CG12679 gene product from transcript CG12679-RA	-1.67	0.015	0.1	5.94	7.62
1624508_at	CG13526	CG13526 gene product from transcript CG13526-RA	-1.67	0.0004	0.0082	2.44	4.11
1624889_a_at	Reph	Regulator of eph expression	-1.67	0.00031	0.0068	7.45	9.12
1625351_at	CG15572	CG15572 gene product from transcript CG15572-RA	-1.67	0.0035	0.039	4.1	5.77
1625635_at	CG9316	CG9316 gene product from transcript CG9316-RA	-1.67	7e-06	0.00039	2.72	4.39
1627155_s_at	CG9106	CG9106 gene product from transcript CG9106-RA	-1.67	0.028	0.16	6.26	7.92
1628295_at	CG17300	CG17300 gene product from transcript CG17300-RA	-1.67	0.095	0.35	5.76	7.43
1632708_at	CG10510	CG10510 gene product from transcript CG10510-RA	-1.67	0.0038	0.041	3.7	5.38
1632898_at	CG33978	CG33978 gene product from transcript CG33978-RD	-1.67	0.012	0.09	5.84	7.51
1637138_at	CG13898	CG13898 gene product from transcript CG13898-RA	-1.67	0.11	0.39	6.62	8.29
1640160_a_at	CG31948	CG31948 gene product from transcript CG31948-RB	-1.67	0.06	0.26	8.54	10.2
1624116_at	Mst36Fa	Male-specific transcript 36Fa	-1.66	0.0021	0.027	4.07	5.73
1626133_s_at			-1.66	1.2e-07	1.5e-05	7.07	8.74
1626829_s_at	CG3494	CG3494 gene product from transcript CG3494-RA	-1.66	0.013	0.095	6.28	7.94
1629128_at	CG8701	CG8701 gene product from transcript CG8701-RA	-1.66	0.023	0.14	9.6	11.3
1629289_at	CG31921	CG31921 gene product from transcript CG31921-RA	-1.66	0.0061	0.057	3.58	5.24
1631172_at	CG7848	CG7848 gene product from transcript CG7848-RA	-1.66	0.0094	0.077	6.21	7.87
1632140_at			-1.66	0.034	0.18	7.15	8.81
1632607_at	CG33189	CG33189 gene product from transcript CG33189-RA	-1.66	0.035	0.18	5.75	7.41
1633881_at	sqa	spaghetti-squash activator	-1.66	2.7e-07	2.8e-05	7.94	9.59
1634082_at	eIF4E-4	CG10124 gene product from transcript CG10124-RA	-1.66	0.032	0.17	5.33	7
1634099_at	rdgB	retinal degeneration B	-1.66	0.037	0.19	5.92	7.58
1635239_at	CG13901	CG13901 gene product from transcript CG13901-RB	-1.66	1.6e-07	1.9e-05	6.91	8.57
1635544_s_at			-1.66	0.0051	0.051	11.5	13.2
1638286_at	pie	pineapple eye	-1.66	8.1e-11	3.2e-08	4.24	5.9
1624590_at	CG17134	CG17134 gene product from transcript CG17134-RA	-1.65	0.0024	0.03	8.29	9.94
1625582_at	CG32187	CG32187 gene product from transcript CG32187-RA	-1.65	0.00018	0.0045	2.95	4.6
1631210_at	CG14540	CG14540 gene product from transcript CG14540-RA	-1.65	0.03	0.17	5.73	7.38
1631377_a_at	Adk1	Adenylate kinase 1	-1.65	3.3e-05	0.0013	7.45	9.1
1632662_at	CG31007	CG31007 gene product from transcript CG31007-RA	-1.65	0.033	0.18	5.37	7.02
1632725_at	ttm3	tiny tim 3	-1.65	0.028	0.16	4.7	6.35
1634244_s_at	CG31639	CG31639 gene product from transcript CG31639-RB	-1.65	0.051	0.24	8.37	10
1634769_at	CG6888	CG6888 gene product from transcript CG6888-RA	-1.65	0.054	0.25	5.7	7.36
1639251_at	Trf4-2	CG17462 gene product from transcript CG17462-RA	-1.65	9e-05	0.0027	4.59	6.24
1639298_at	CG3213	CG3213 gene product from transcript CG3213-RA	-1.65	0.014	0.1	7.65	9.3
1639827_at	CG3581	CG3581 gene product from transcript CG3581-RA	-1.65	0.011	0.085	7.43	9.08
1640525_a_at	CG15109	CG15109 gene product from transcript CG15109-RC	-1.65	0.068	0.29	8.02	9.66
1640711_at	CG30350	CG30350 gene product from transcript CG30350-RA	-1.65	0.00089	0.015	4.13	5.78
1623745_at	CG31528	CG31528 gene product from transcript CG31528-RA	-1.64	0.024	0.14	6.94	8.57
1624329_at	Klp59D	Kinesin-like protein at 59D	-1.64	0.016	0.11	6.33	7.97
1625025_a_at	CG31286	CG31286 gene product from transcript CG31286-RB	-1.64	0.0088	0.074	4.23	5.87
1626197_at	CG31391	CG31391 gene product from transcript CG31391-RA	-1.64	0.008	0.07	5.3	6.94
1626292_at	S-Lap8	Sperm-Leucylaminopeptidase 8	-1.64	0.0097	0.079	9.83	11.5
1627444_at	CG31819	CG31819 gene product from transcript CG31819-RA	-1.64	0.024	0.14	5.44	7.08
1627455_at	wda	will decrease acetylation	-1.64	2.2e-09	5.4e-07	5.04	6.68
1629462_at	CG30192	CG30192 gene product from transcript CG30192-RA	-1.64	0.058	0.26	6.59	8.23
1629740_at			-1.64	3.1e-07	3.2e-05	6.01	7.65
1634301_at	CG14017	CG14017 gene product from transcript CG14017-RA	-1.64	0.0028	0.033	3.22	4.86
1638893_at	CG7029	CG7029 gene product from transcript CG7029-RC	-1.64	0.0017	0.023	6.39	8.03
1640040_at	CG12693	CG12693 gene product from transcript CG12693-RB	-1.64	0.027	0.15	4.87	6.51
1641263_at	CG31816	CG31816 gene product from transcript CG31816-RA	-1.64	0.065	0.28	5.46	7.09
1641446_s_at	CG5171	CG5171 gene product from transcript CG5171-RD	-1.64	0.36	0.79	11.3	13
1623634_at	CG6527	CG6527 gene product from transcript CG6527-RB	-1.63	0.047	0.23	6.93	8.55
1624958_a_at	CG8851	CG8851 gene product from transcript CG8851-RC	-1.63	0.0084	0.072	4.07	5.71
1624973_at			-1.63	0.03	0.17	5.91	7.53
1626747_at	Prosalpha4T1	Proteasome alpha4 subunit, Testis-specific 1	-1.63	0.0078	0.068	3.52	5.16
1629022_at	CG13991	CG13991 gene product from transcript CG13991-RA	-1.63	0.0014	0.021	2.86	4.5
1630680_at	Inx5	Innexin 5	-1.63	0.00014	0.0037	3.26	4.89
1634127_a_at	CG13029	CG13029 gene product from transcript CG13029-RC	-1.63	0.0076	0.067	4.05	5.68
1637023_at	CG14370	CG14370 gene product from transcript CG14370-RA	-1.63	0.053	0.24	4.25	5.87
1639389_at	CG16964	CG16964 gene product from transcript CG16964-RB	-1.63	0.064	0.27	6.05	7.69
1639848_at	topi	matotopetli	-1.63	2.6e-05	0.0011	4.45	6.08
1623032_at	CG2336	CG2336 gene product from transcript CG2336-RA	-1.62	0.0071	0.064	3.99	5.62
1624949_at	CG31546	CG31546 gene product from transcript CG31546-RA	-1.62	0.003	0.035	4.26	5.88
1625020_at	CG13989	CG13989 gene product from transcript CG13989-RA	-1.62	0.027	0.15	5.35	6.97
1625608_at	CG8840	CG8840 gene product from transcript CG8840-RA	-1.62	0.11	0.39	7.06	8.68
1625719_at	Atpalpha	Na pump alpha subunit	-1.62	0.023	0.14	9.02	10.6
1626002_at	Roe1	CG6155 gene product from transcript CG6155-RA	-1.62	1.9e-07	2.1e-05	6.65	8.27
1627575_at	CG34204	CG34204 gene product from transcript CG34204-RA	-1.62	0.083	0.32	5.21	6.83
1630612_at	CG17636	CG17636 gene product from transcript CG17636-RA	-1.62	0.0028	0.033	6.47	8.09
1631888_at	CG14718	CG14718 gene product from transcript CG14718-RA	-1.62	0.02	0.13	7.87	9.5
1633282_at	CG15708	CG15708 gene product from transcript CG15708-RA	-1.62	2e-05	0.00086	4.94	6.56
1633776_s_at			-1.62	0.056	0.25	10.1	11.8
1637351_at	CG15631	CG15631 gene product from transcript CG15631-RB	-1.62	0.019	0.12	5.11	6.72
1639201_at	CG34169	CG34169 gene product from transcript CG34169-RA	-1.62	0.0032	0.037	2.74	4.36
1639220_at	CG7716	CG7716 gene product from transcript CG7716-RA	-1.62	0.004	0.043	4.72	6.34
1640468_a_at			-1.62	0.00099	0.016	3.5	5.12
1624073_at	CG15800	CG15800 gene product from transcript CG15800-RA	-1.61	0.028	0.16	3.42	5.03
1625629_at	alpha-Est6	alpha-Esterase-6	-1.61	1.9e-05	0.00083	3.81	5.41
1625828_at	CG11841	CG11841 gene product from transcript CG11841-RA	-1.61	0.029	0.16	2.26	3.86
1629240_at	Mst84Dc	Male-specific RNA 84Dc	-1.61	0.039	0.2	9.68	11.3
1630158_at	CG30429	CG30429 gene product from transcript CG30429-RA	-1.61	0.018	0.12	5.16	6.77
1635149_at	CG32117	CG32117 gene product from transcript CG32117-RA	-1.61	0.0081	0.07	3.06	4.67
1636013_at	Actn3	alpha actinin 3	-1.61	0.0017	0.023	4.97	6.58
1637248_at	CG44252	CG44252 gene product from transcript CG44252-RE	-1.61	0.0012	0.019	2.42	4.03
1639249_at	CG7587	CG7587 gene product from transcript CG7587-RA	-1.61	0.49	0.9	13.8	15.4
1640792_at	sowi	solwind	-1.61	0.037	0.19	7.28	8.9
1640885_at	CG10734	CG10734 gene product from transcript CG10734-RA	-1.61	0.033	0.18	7.91	9.52
1625359_at	Tpl94D	Transition protein-like 94D	-1.6	0.012	0.09	6.09	7.69
1626713_at	CG6629	CG6629 gene product from transcript CG6629-RA	-1.6	0.086	0.33	5.21	6.81
1626797_a_at	Ntl	Neurotransmitter transporter-like	-1.6	0.012	0.09	4.76	6.36
1627133_at	Vha100-3	Vacuolar H[+] ATPase 100kD subunit 3	-1.6	0.0052	0.052	3.38	4.99
1628186_at	azot	ahuizotl	-1.6	0.0022	0.028	4.49	6.08
1630209_at	CG32445	CG32445 gene product from transcript CG32445-RA	-1.6	0.0056	0.054	6.79	8.39
1630313_a_at	CG44433	CG44433 gene product from transcript CG44433-RA	-1.6	0.014	0.1	4.32	5.92
1630601_at	CG15128	CG15128 gene product from transcript CG15128-RA	-1.6	0.02	0.13	6.63	8.23
1630663_a_at	CG15219	CG15219 gene product from transcript CG15219-RC	-1.6	0.063	0.27	9.52	11.1
1631267_at	CG32718	CG32718 gene product from transcript CG32718-RC	-1.6	0.069	0.29	5.76	7.36
1631991_at	CG5089	CG5089 gene product from transcript CG5089-RA	-1.6	0.017	0.11	8.95	10.6
1632644_s_at	cpo	couch potato	-1.6	0.0026	0.031	7.8	9.4
1633167_s_at	CG6788	CG6788 gene product from transcript CG6788-RA	-1.6	0.017	0.11	2.41	4.01
1634085_at	CG31204	CG31204 gene product from transcript CG31204-RA	-1.6	0.014	0.1	4.66	6.26
1634969_at	Pkd2	Polycystic kidney disease 2 ortholog (H. sapiens)	-1.6	0.00035	0.0075	2.34	3.95
1635129_at	CG6332	CG6332 gene product from transcript CG6332-RA	-1.6	0.024	0.14	7.67	9.27
1636183_at	CG32198	CG32198 gene product from transcript CG32198-RB	-1.6	0.011	0.085	12.2	13.8
1637904_at	CG31787	CG31787 gene product from transcript CG31787-RA	-1.6	0.039	0.2	5.99	7.59
1637985_at	CG32087	CG32087 gene product from transcript CG32087-RA	-1.6	0.0037	0.041	4.07	5.67
1640556_at	CG14606	CG14606 gene product from transcript CG14606-RB	-1.6	0.011	0.085	4.11	5.71
1640675_at	CG34165	CG34165 gene product from transcript CG34165-RB	-1.6	0.019	0.12	8.68	10.3
1641014_at	CG1324	CG1324 gene product from transcript CG1324-RC	-1.6	0.01	0.079	7.16	8.76
1623979_at	CG15482	CG15482 gene product from transcript CG15482-RA	-1.59	9.5e-06	0.00049	4.34	5.93
1624420_at	CG17118	CG17118 gene product from transcript CG17118-RA	-1.59	0.015	0.1	6.12	7.71
1624870_at	CG16853	CG16853 gene product from transcript CG16853-RA	-1.59	0.00025	0.0058	3.18	4.77
1625585_at	CG6481	CG6481 gene product from transcript CG6481-RA	-1.59	0.043	0.21	5.54	7.13
1628365_at	CG5538	CG5538 gene product from transcript CG5538-RA	-1.59	0.028	0.16	8.73	10.3
1629714_at	bgcn	benign gonial cell neoplasm	-1.59	0.00022	0.0052	5.7	7.29
1629858_at	CG2528	CG2528 gene product from transcript CG2528-RG	-1.59	0.0034	0.038	3.63	5.22
1633578_a_at	PpN58A	Protein phosphatase N at 58A	-1.59	0.00066	0.012	2.99	4.57
1634765_at	CG14739	CG14739 gene product from transcript CG14739-RA	-1.59	0.034	0.18	5.36	6.95
1638296_at	S-Lap4	Sperm-Leucylaminopeptidase 4	-1.59	0.019	0.12	9.37	11
1640086_at	CG11106	CG11106 gene product from transcript CG11106-RA	-1.59	0.036	0.19	8.45	10
1640123_at	COX5BL	Cytochrome c oxidase subunit 5B-like	-1.59	0.071	0.29	6.68	8.27
1641187_at	CG16854	CG16854 gene product from transcript CG16854-RD	-1.59	4.6e-05	0.0017	3.79	5.38
1623784_at	Gld2	CG5732 gene product from transcript CG5732-RC	-1.58	0.011	0.085	6.36	7.95
1624202_a_at	CG2127	CG2127 gene product from transcript CG2127-RB	-1.58	0.024	0.14	9.13	10.7
1624444_at	Mst84Da	Male-specific RNA 84Da	-1.58	0.057	0.26	9.26	10.8
1624553_a_at	Rcd7	Reduction in Cnn dots 7	-1.58	0.035	0.18	7.15	8.73
1624787_s_at	CG16959	CG16959 gene product from transcript CG16959-RE	-1.58	0.046	0.22	4.27	5.85
1625135_at	Cby	Chibby	-1.58	0.00019	0.0047	3.7	5.27
1626873_a_at	CG12448	CG12448 gene product from transcript CG12448-RC	-1.58	0.015	0.1	4.18	5.76
1627997_at	CG42383	CG42383 gene product from transcript CG42383-RA	-1.58	0.00013	0.0035	3.45	5.03
1628143_a_at	rg	rugose	-1.58	4.9e-06	0.00029	7.43	9.01
1630172_at	CG10950	CG10950 gene product from transcript CG10950-RA	-1.58	0.0088	0.074	4.67	6.25
1633194_at	CG16848	CG16848 gene product from transcript CG16848-RA	-1.58	0.0048	0.049	3.17	4.74
1635268_at	CG31806	CG31806 gene product from transcript CG31806-RB	-1.58	0.082	0.32	5.57	7.15
1635572_at			-1.58	0.054	0.25	5.1	6.68
1637156_at	CG14717	CG14717 gene product from transcript CG14717-RB	-1.58	0.00026	0.0059	2.74	4.31
1638373_at	CG32161	CG32161 gene product from transcript CG32161-RA	-1.58	0.0026	0.031	3.51	5.1
1638969_at	CG6279	CG6279 gene product from transcript CG6279-RA	-1.58	0.0055	0.054	6.92	8.5
1639383_a_at	CG16716	CG16716 gene product from transcript CG16716-RC	-1.58	0.0022	0.028	2.91	4.49
1641470_s_at	vg	vestigial	-1.58	4.8e-06	0.00028	3.41	4.99
1624694_at	tbrd-1	testis-specifically expressed bromodomain containing protein-1	-1.57	0.012	0.09	5.84	7.42
1628307_at			-1.57	0.033	0.18	7.33	8.9
1629698_at	CG3515	CG3515 gene product from transcript CG3515-RA	-1.57	4.9e-05	0.0017	3.31	4.87
1631081_a_at	CG17666	CG17666 gene product from transcript CG17666-RA	-1.57	0.021	0.13	6.74	8.32
1631126_at	gcm	glial cells missing	-1.57	2e-05	0.00086	3.37	4.94
1631206_a_at	CG17717	CG17717 gene product from transcript CG17717-RA	-1.57	0.023	0.14	4.59	6.16
1632450_at	CG13494	CG13494 gene product from transcript CG13494-RA	-1.57	0.034	0.18	4.59	6.16
1634693_at	CG5122	CG5122 gene product from transcript CG5122-RA	-1.57	0.0015	0.022	2.95	4.53
1635632_at	Dic4	Dicarboxylate carrier 4	-1.57	0.00021	0.005	2.27	3.84
1636384_at	Erk7	Extracellularly regulated kinase 7	-1.57	0.0032	0.037	3.44	5.01
1636423_at	CG8012	CG8012 gene product from transcript CG8012-RB	-1.57	0.00067	0.012	7.57	9.14
1637080_at	CG9129	CG9129 gene product from transcript CG9129-RA	-1.57	0.056	0.25	6.21	7.78
1637128_a_at	CG33340	CG33340 gene product from transcript CG33340-RA	-1.57	0.01	0.079	9.72	11.3
1637465_at	CG31157	CG31157 gene product from transcript CG31157-RD	-1.57	5.9e-05	0.002	3.37	4.94
1638366_at			-1.57	1.1e-07	1.4e-05	2.51	4.09
1640776_at	CG34269	CG34269 gene product from transcript CG34269-RA	-1.57	2.3e-08	3.8e-06	2.57	4.15
1641222_at	CG15142	CG15142 gene product from transcript CG15142-RA	-1.57	8.3e-06	0.00045	2.58	4.16
1641564_a_at	Rb97D	Ribonuclear protein at 97D	-1.57	6.3e-09	1.3e-06	7.85	9.42
1624624_at	mud	mushroom body defect	-1.56	0.022	0.13	5.67	7.23
1625767_at	CG30056	CG30056 gene product from transcript CG30056-RA	-1.56	0.044	0.22	3.22	4.79
1625846_at	CG12439	CG12439 gene product from transcript CG12439-RB	-1.56	0.00016	0.0041	2.02	3.59
1627725_at	CG5213	CG5213 gene product from transcript CG5213-RA	-1.56	0.0049	0.049	5.25	6.82
1628633_at	Pig1	Pre-intermoult gene 1	-1.56	2.9e-07	3e-05	11.1	12.6
1632761_at	CG34106	CG34106 gene product from transcript CG34106-RB	-1.56	0.0017	0.023	3.1	4.67
1633263_at	CG3121	CG3121 gene product from transcript CG3121-RA	-1.56	0.0047	0.048	4.76	6.32
1633858_at	CG4286	CG4286 gene product from transcript CG4286-RA	-1.56	0.0038	0.041	3.96	5.52
1636489_at	CG5987	CG5987 gene product from transcript CG5987-RA	-1.56	0.0012	0.019	5.44	7
1636996_at	CG17329	CG17329 gene product from transcript CG17329-RA	-1.56	0.057	0.26	4.46	6.02
1639694_s_at	Arc1	Activity-regulated cytoskeleton associated protein 1	-1.56	2.3e-05	0.00096	5.21	6.77
1640427_at	CG3215	CG3215 gene product from transcript CG3215-RA	-1.56	0.016	0.11	4.76	6.32
1641177_at	CG1428	CG1428 gene product from transcript CG1428-RA	-1.56	7.2e-05	0.0023	2.95	4.51
1641229_at	CG14265	CG14265 gene product from transcript CG14265-RB	-1.56	0.00065	0.012	13.1	14.7
1641365_s_at	jim	CG11352 gene product from transcript CG11352-RC	-1.56	8.1e-05	0.0025	12.6	14.2
1623164_a_at	Eip75B	Ecdysone-induced protein 75B	-1.55	0.0056	0.054	5.47	7.02
1623377_at	CG14841	CG14841 gene product from transcript CG14841-RA	-1.55	0.02	0.13	3.75	5.3
1624591_at	CG9222	CG9222 gene product from transcript CG9222-RA	-1.55	0.04	0.2	5.88	7.43
1626365_at	CG33322	CG33322 gene product from transcript CG33322-RA	-1.55	0.00079	0.014	4.74	6.29
1626396_s_at			-1.55	0.00031	0.0068	4.45	6
1627796_s_at	gpp	grappa	-1.55	0.018	0.12	8.42	9.97
1629350_at	RpS28-like	Ribosomal protein S28-like	-1.55	0.041	0.21	3.63	5.18
1629615_at	aust	australin	-1.55	0.00047	0.0093	2.68	4.23
1633199_at	Mst98Ca	Male-specific RNA 98Ca	-1.55	0.011	0.085	9.63	11.2
1634499_at	CG8565	CG8565 gene product from transcript CG8565-RA	-1.55	0.041	0.21	7.64	9.19
1635598_at	CG18266	CG18266 gene product from transcript CG18266-RA	-1.55	0.0079	0.069	5.6	7.15
1638153_at	CG7907	CG7907 gene product from transcript CG7907-RB	-1.55	0.0012	0.019	4.61	6.16
1639779_at	CG17376	CG17376 gene product from transcript CG17376-RB	-1.55	0.08	0.32	7.73	9.28
1623535_at	CG7164	CG7164 gene product from transcript CG7164-RB	-1.54	0.017	0.11	5.24	6.78
1624746_at	betaTub85D	beta-Tubulin at 85D	-1.54	0.02	0.13	9.61	11.2
1624768_at	CG31407	CG31407 gene product from transcript CG31407-RB	-1.54	0.11	0.39	6.13	7.67
1627799_at	Prosbeta2R2	Proteasome beta2 subunit-related 2	-1.54	0.014	0.1	6.24	7.78
1628018_at	Hml	Hemolectin	-1.54	0.059	0.26	9.45	11
1628968_at	CG18469	CG18469 gene product from transcript CG18469-RA	-1.54	0.017	0.11	3.22	4.75
1630153_a_at	CG1988	CG1988 gene product from transcript CG1988-RB	-1.54	0.019	0.12	7.69	9.22
1631653_at	CG15395	CG15395 gene product from transcript CG15395-RB	-1.54	0.008	0.07	3.58	5.12
1633596_at	CG12681	CG12681 gene product from transcript CG12681-RA	-1.54	0.036	0.19	5.85	7.39
1633704_at	tHMG1	testis-enriched HMG-box-containing protein 1	-1.54	0.078	0.31	9.33	10.9
1634274_s_at	CG14305	CG14305 gene product from transcript CG14305-RC	-1.54	0.055	0.25	6.79	8.34
1634427_at	CG15461	CG15461 gene product from transcript CG15461-RA	-1.54	0.056	0.25	5.95	7.5
1635139_at	S-Lap7	Sperm-Leucylaminopeptidase 7	-1.54	0.042	0.21	10.2	11.8
1636234_at	CG7366	CG7366 gene product from transcript CG7366-RA	-1.54	0.0039	0.042	4.95	6.5
1636404_at	ProtB	Protamine B	-1.54	0.079	0.31	7.78	9.32
1636615_at	elav	embryonic lethal abnormal vision	-1.54	0.00075	0.013	9.15	10.7
1637969_at	CG16984	CG16984 gene product from transcript CG16984-RA	-1.54	0.036	0.19	5.44	6.98
1639070_a_at	CG17944	CG17944 gene product from transcript CG17944-RB	-1.54	0.024	0.14	3.43	4.97
1639165_at	Mst84Dd	Male-specific RNA 84Dd	-1.54	0.054	0.25	8.8	10.3
1639707_a_at	CG4712	CG4712 gene product from transcript CG4712-RA	-1.54	0.023	0.14	6.66	8.2
1640621_at	ACXB	CG17174 gene product from transcript CG17174-RA	-1.54	9.8e-05	0.0029	2.15	3.7
1641727_at	CG17470	CG17470 gene product from transcript CG17470-RA	-1.54	0.069	0.29	7.73	9.27
1626037_at	CG14380	CG14380 gene product from transcript CG14380-RB	-1.53	0.00061	0.011	2.25	3.78
1626524_at	Phae1	Phaedra 1	-1.53	2.4e-07	2.6e-05	7.49	9.02
1626802_a_at	Sh	Shaker	-1.53	0.029	0.16	5.68	7.21
1627557_a_at	CG9632	CG9632 gene product from transcript CG9632-RA	-1.53	0.015	0.1	6.01	7.53
1627689_at			-1.53	0.0054	0.053	3.52	5.06
1631211_at			-1.53	0.031	0.17	8.71	10.2
1634772_at	CG1288	CG1288 gene product from transcript CG1288-RA	-1.53	0.021	0.13	8.62	10.2
1637790_a_at	ymp	yellow-emperor	-1.53	0.11	0.39	6.94	8.48
1638037_a_at	dpr17	defective proboscis extension response 17	-1.53	0.0013	0.02	5.62	7.15
1638828_a_at	CG17378	CG17378 gene product from transcript CG17378-RA	-1.53	0.011	0.085	6.5	8.02
1639446_at	CG13243	CG13243 gene product from transcript CG13243-RB	-1.53	0.015	0.1	4.45	5.98
1639488_at	CG6140	CG6140 gene product from transcript CG6140-RB	-1.53	0.012	0.09	5.64	7.18
1640124_at	CG6036	CG6036 gene product from transcript CG6036-RA	-1.53	0.0082	0.071	4.92	6.46
1640914_at	CG8838	CG8838 gene product from transcript CG8838-RA	-1.53	0.071	0.29	7.26	8.79
1640967_at	CG13501	CG13501 gene product from transcript CG13501-RB	-1.53	5.7e-09	1.3e-06	2.27	3.8
1641197_at	CG43331	CG43331 gene product from transcript CG43331-RA	-1.53	0.0014	0.021	2.25	3.77
1623004_a_at	CG18449	CG18449 gene product from transcript CG18449-RA	-1.52	0.057	0.26	8.58	10.1
1624286_at	janB	janus B	-1.52	0.12	0.41	7.3	8.82
1626352_at	sbb	scribbler	-1.52	0.0017	0.023	6.13	7.65
1628133_at	CG5204	CG5204 gene product from transcript CG5204-RA	-1.52	4.7e-05	0.0017	2.92	4.44
1628908_at	Vha68-3	Vacuolar H[+] ATPase 68kD subunit 3	-1.52	0.032	0.17	6.1	7.62
1630161_at	fau	CG45077 gene product from transcript CG45077-RA	-1.52	0.00023	0.0054	9.61	11.1
1630891_at	CG31010	CG31010 gene product from transcript CG31010-RA	-1.52	0.015	0.1	5.03	6.55
1633652_at	CG12784	CG12784 gene product from transcript CG12784-RA	-1.52	0.13	0.43	5.07	6.59
1636571_at	Rtnl2	CG1279 gene product from transcript CG1279-RC	-1.52	0.063	0.27	6.58	8.1
1638341_s_at	Muc68Ca	Mucin 68Ca	-1.52	0.054	0.25	9.77	11.3
1638901_at	CG10014	CG10014 gene product from transcript CG10014-RA	-1.52	0.0024	0.03	4.77	6.29
1641553_at	Prosalpha6T	Proteasome alpha6 subunit, Testis-specific	-1.52	0.032	0.17	4.22	5.73
1623879_at	CG15764	CG15764 gene product from transcript CG15764-RB	-1.51	0.0078	0.068	4.56	6.07
1624366_at	CG17098	CG17098 gene product from transcript CG17098-RA	-1.51	0.012	0.09	4.74	6.25
1624433_at	CG10589	CG10589 gene product from transcript CG10589-RA	-1.51	0.027	0.15	7.21	8.72
1625511_at	CG34383	CG34383 gene product from transcript CG34383-RJ	-1.51	0.011	0.085	6.34	7.85
1625597_a_at	CG6441	CG6441 gene product from transcript CG6441-RA	-1.51	0.0095	0.078	4.91	6.41
1626849_at	CG7251	CG7251 gene product from transcript CG7251-RB	-1.51	0.023	0.14	6.09	7.6
1626858_a_at	CG5071	CG5071 gene product from transcript CG5071-RD	-1.51	0.0028	0.033	2.9	4.41
1627813_at	wa-cup	walker cup	-1.51	0.022	0.13	4.09	5.6
1629122_at	CG11697	CG11697 gene product from transcript CG11697-RA	-1.51	0.053	0.24	4.47	5.98
1629687_s_at			-1.51	0.0057	0.055	5.46	6.97
1630191_at	CG32436	CG32436 gene product from transcript CG32436-RA	-1.51	0.078	0.31	7.07	8.59
1631725_at	CG4691	CG4691 gene product from transcript CG4691-RA	-1.51	0.027	0.15	8.01	9.52
1632254_a_at	CG30270	CG30270 gene product from transcript CG30270-RC	-1.51	0.14	0.45	6.44	7.95
1632826_at	CG17237	CG17237 gene product from transcript CG17237-RA	-1.51	0.016	0.11	6.28	7.79
1633259_a_at	CG31406	CG31406 gene product from transcript CG31406-RB	-1.51	0.059	0.26	6.37	7.88
1633544_at	SdhBL	Succinate dehydrogenase, subunit B (iron-sulfur)-like	-1.51	0.022	0.13	7.28	8.79
1633683_at	Ubc87F	Ubiquitin conjugating enzyme 87F	-1.51	0.048	0.23	6.08	7.59
1633926_at	CG16837	CG16837 gene product from transcript CG16837-RA	-1.51	0.032	0.17	4.82	6.33
1636975_at	CG32236	CG32236 gene product from transcript CG32236-RA	-1.51	0.031	0.17	4.73	6.24
1641366_at	eIF4E-3	eukaryotic translation initiation factor 4E-3	-1.51	0.027	0.15	9.32	10.8
1623202_at	CG14113	CG14113 gene product from transcript CG14113-RA	-1.5	0.1	0.36	6.22	7.72
1624678_at	CG9570	CG9570 gene product from transcript CG9570-RA	-1.5	0.0087	0.073	4.59	6.1
1627275_at	CG9902	CG9902 gene product from transcript CG9902-RB	-1.5	2.3e-06	0.00016	2.92	4.41
1628030_at	CG18808	CG18808 gene product from transcript CG18808-RA	-1.5	0.0011	0.017	3.41	4.9
1631055_at	Pka-C1	Protein kinase, cAMP-dependent, catalytic subunit 1	-1.5	0.058	0.26	7.19	8.69
1631282_at	CG31088	CG31088 gene product from transcript CG31088-RA	-1.5	0.045	0.22	5.93	7.43
1632147_at			-1.5	0.037	0.19	6.89	8.39
1633080_at	CG14835	CG14835 gene product from transcript CG14835-RA	-1.5	0.04	0.2	5.45	6.96
1635286_at	CG31068	CG31068 gene product from transcript CG31068-RC	-1.5	0.0019	0.025	3	4.5
1639562_at			-1.5	0.3	0.72	8.39	9.88
1639670_at	can	cannonball	-1.5	0.0012	0.019	3.52	5.02
1640789_a_at	CG32392	CG32392 gene product from transcript CG32392-RA	-1.5	0.011	0.085	6.4	7.91
1641673_at	CG8378	CG8378 gene product from transcript CG8378-RA	-1.5	1.1e-09	2.9e-07	4.36	5.86
1622974_at	CG4000	CG4000 gene product from transcript CG4000-RA	-1.49	0.016	0.11	9.44	10.9
1623034_at	VhaPPA1-2	Vacuolar H[+] ATPase PPA1 subunit 2	-1.49	0.011	0.085	4.25	5.74
1623466_at	bab1	bric a brac 1	-1.49	5.9e-06	0.00034	3.47	4.95
1624007_at	CG6304	CG6304 gene product from transcript CG6304-RB	-1.49	0.052	0.24	7.58	9.07
1625453_a_at	Sh3beta	CG8582 gene product from transcript CG8582-RD	-1.49	0.00013	0.0035	11.6	13.1
1627333_at	CG11226	CG11226 gene product from transcript CG11226-RA	-1.49	0.0015	0.022	2.71	4.2
1627687_at			-1.49	0.013	0.095	5.5	6.99
1627752_s_at	SK	small conductance calcium-activated potassium channel	-1.49	0.013	0.095	3.52	5.01
1627985_a_at	CG31870	CG31870 gene product from transcript CG31870-RD	-1.49	0.089	0.34	8.79	10.3
1629670_at	CG17376	CG17376 gene product from transcript CG17376-RB	-1.49	0.028	0.16	10.6	12.1
1630016_at	Vha16-2	Vacuolar H[+] ATPase 16kD subunit 2	-1.49	0.031	0.17	2.83	4.32
1630585_s_at			-1.49	2.9e-06	0.00019	3.32	4.8
1631393_at	CG32459	CG32459 gene product from transcript CG32459-RA	-1.49	0.08	0.32	6.89	8.38
1632336_at	CG15296	CG15296 gene product from transcript CG15296-RB	-1.49	0.073	0.3	5.67	7.16
1633242_a_at	CG3964	CG3964 gene product from transcript CG3964-RB	-1.49	0.0034	0.038	6.9	8.39
1633327_at	CG11023	CG11023 gene product from transcript CG11023-RB	-1.49	0.033	0.18	5.35	6.84
1634900_at	CG13244	CG13244 gene product from transcript CG13244-RA	-1.49	0.014	0.1	5.26	6.75
1637224_at	CG13905	CG13905 gene product from transcript CG13905-RB	-1.49	1.9e-07	2.1e-05	9.63	11.1
1637745_a_at	CG14891	CG14891 gene product from transcript CG14891-RA	-1.49	0.025	0.15	6.97	8.46
1638781_at	CG31913	CG31913 gene product from transcript CG31913-RA	-1.49	0.013	0.095	3.75	5.25
1638984_s_at	CG17816	CG17816 gene product from transcript CG17816-RE	-1.49	0.0022	0.028	4.83	6.32
1640162_at	CG43729	CG43729 gene product from transcript CG43729-RH	-1.49	0.016	0.11	3.19	4.68
1641706_at	CG17258	CG17258 gene product from transcript CG17258-RC	-1.49	0.0012	0.019	2.91	4.4
1627831_at	CG4891	CG4891 gene product from transcript CG4891-RA	-1.48	0.043	0.21	4.25	5.73
1628383_at	CG3330	CG3330 gene product from transcript CG3330-RA	-1.48	0.019	0.12	8.9	10.4
1628833_at	CG7311	CG7311 gene product from transcript CG7311-RD	-1.48	0.0056	0.054	5.23	6.72
1629870_at	CG3687	CG3687 gene product from transcript CG3687-RA	-1.48	0.051	0.24	5.79	7.27
1630746_at	CG31807	CG31807 gene product from transcript CG31807-RB	-1.48	0.039	0.2	5.48	6.97
1631451_at	CG32181	CG32181 gene product from transcript CG32181-RB	-1.48	0.1	0.36	5.73	7.21
1631820_at	CG13747	CG13747 gene product from transcript CG13747-RA	-1.48	0.082	0.32	7.07	8.55
1635080_at	CG6059	CG6059 gene product from transcript CG6059-RA	-1.48	0.0044	0.046	2.63	4.11
1636834_at	ms(3)K81	male sterile (3) K81	-1.48	0.00059	0.011	2.55	4.03
1637902_at	CG10918	CG10918 gene product from transcript CG10918-RA	-1.48	0.001	0.016	11.4	12.8
1638284_at	CG3199	CG3199 gene product from transcript CG3199-RA	-1.48	0.023	0.14	5.36	6.84
1638762_at	RpL10Aa	Ribosomal protein L10Aa	-1.48	0.14	0.45	5.96	7.43
1639128_at	CG32988	CG32988 gene product from transcript CG32988-RA	-1.48	0.0017	0.023	2.45	3.93
1639662_at	CG15306	CG15306 gene product from transcript CG15306-RA	-1.48	0.03	0.17	8.93	10.4
1640278_at	CG31933	CG31933 gene product from transcript CG31933-RA	-1.48	0.00026	0.0059	3.71	5.19
1623286_at	CG32299	CG32299 gene product from transcript CG32299-RB	-1.47	0.13	0.43	6.46	7.93
1624173_at	CG7264	CG7264 gene product from transcript CG7264-RA	-1.47	0.016	0.11	5.36	6.83
1624862_at	CG43117	CG43117 gene product from transcript CG43117-RB	-1.47	0.0015	0.022	12.8	14.3
1626167_at	CG11125	CG11125 gene product from transcript CG11125-RC	-1.47	0.0033	0.037	6.77	8.24
1628874_at	CG15200	CG15200 gene product from transcript CG15200-RA	-1.47	0.077	0.31	7.13	8.6
1630684_at	CG13032	CG13032 gene product from transcript CG13032-RA	-1.47	0.04	0.2	6.92	8.39
1631632_s_at	BicC	Bicaudal C	-1.47	0.00021	0.005	2.68	4.16
1633394_a_at	CG13900	CG13900 gene product from transcript CG13900-RA	-1.47	5e-08	7.2e-06	8.93	10.4
1633539_s_at	Hsp60D	CG16954 gene product from transcript CG16954-RA	-1.47	0.0031	0.036	3.14	4.61
1633699_at	CG9962	CG9962 gene product from transcript CG9962-RA	-1.47	0.00019	0.0047	2.78	4.26
1634446_at	CG30065	CG30065 gene product from transcript CG30065-RA	-1.47	0.069	0.29	7.12	8.59
1634811_at	CG33060	CG33060 gene product from transcript CG33060-RB	-1.47	0.025	0.15	4.86	6.33
1637766_at	CG10252	CG10252 gene product from transcript CG10252-RA	-1.47	0.043	0.21	10.2	11.7
1640945_at	lola	longitudinals lacking	-1.47	2.3e-06	0.00016	5.89	7.36
1641081_at	obst-G	obstructor-G	-1.47	0.00019	0.0047	8.51	9.98
1641100_at	CG14355	CG14355 gene product from transcript CG14355-RA	-1.47	0.0051	0.051	7.66	9.13
1623115_at	CG14071	CG14071 gene product from transcript CG14071-RB	-1.46	0.022	0.13	3.52	4.98
1623171_s_at	lilli	lilliputian	-1.46	0.0093	0.076	3.46	4.92
1623502_at	CG31910	CG31910 gene product from transcript CG31910-RA	-1.46	0.06	0.26	4.89	6.35
1624197_a_at	CG6652	CG6652 gene product from transcript CG6652-RA	-1.46	0.018	0.12	8.08	9.54
1624628_at	COX4L	Cytochrome c oxidase subunit 4-like	-1.46	0.096	0.36	8.62	10.1
1624853_at	CG11635	CG11635 gene product from transcript CG11635-RA	-1.46	1.3e-06	0.0001	3.76	5.22
1629771_at	Cyp12a5	CG11821 gene product from transcript CG11821-RA	-1.46	0.014	0.1	5.6	7.05
1629835_at	CG5048	CG5048 gene product from transcript CG5048-RA	-1.46	0.093	0.35	7.75	9.22
1630204_a_at	CG8136	CG8136 gene product from transcript CG8136-RB	-1.46	0.00073	0.013	5.62	7.09
1632427_at	CG43136	CG43136 gene product from transcript CG43136-RA	-1.46	0.0032	0.037	3.34	4.8
1633093_at	CG12983	CG12983 gene product from transcript CG12983-RE	-1.46	0.013	0.095	4.07	5.52
1633383_at	toe	twin of eyg	-1.46	0.00068	0.012	4.35	5.81
1634155_at	CG3565	CG3565 gene product from transcript CG3565-RA	-1.46	0.095	0.35	4.5	5.96
1634434_at	CG5359	CG5359 gene product from transcript CG5359-RC	-1.46	2.2e-07	2.4e-05	5.49	6.95
1635233_at	CG15258	CG15258 gene product from transcript CG15258-RA	-1.46	0.0039	0.042	4.16	5.62
1636435_at	CG11068	CG11068 gene product from transcript CG11068-RA	-1.46	0.013	0.095	5.04	6.5
1636925_at	ATPsynepsilonL	ATP synthase, epsilon subunit-like	-1.46	0.0086	0.073	6.31	7.77
1640280_at	lola	longitudinals lacking	-1.46	0.0016	0.023	6.67	8.13
1640852_at	CG13544	CG13544 gene product from transcript CG13544-RA	-1.46	0.025	0.15	6.01	7.47
1640875_s_at			-1.46	5.7e-07	5.2e-05	2.83	4.28
1640887_at	CG14628	CG14628 gene product from transcript CG14628-RA	-1.46	0.038	0.19	4.96	6.43
1641349_at	rdgA	retinal degeneration A	-1.46	9.4e-05	0.0028	5.69	7.15
1624562_s_at	Mst33A	CG6541 gene product from transcript CG6541-RB	-1.45	0.066	0.28	7.98	9.43
1624667_at	CG31760	CG31760 gene product from transcript CG31760-RC	-1.45	4.7e-06	0.00028	2.35	3.8
1624860_at	CG31804	CG31804 gene product from transcript CG31804-RA	-1.45	0.037	0.19	4.34	5.79
1625413_s_at	CG33490	CG33490 gene product from transcript CG33490-RA	-1.45	0.0034	0.038	3.35	4.8
1625631_at	glob2	globin 2	-1.45	0.064	0.27	6.29	7.74
1628448_at	CG31473	CG31473 gene product from transcript CG31473-RA	-1.45	0.022	0.13	5.87	7.32
1628958_at	CG13442	CG13442 gene product from transcript CG13442-RA	-1.45	1.8e-05	0.0008	2.97	4.42
1629732_at	MFS12	Major Facilitator Superfamily Transporter 12	-1.45	0.0067	0.061	7.03	8.48
1630848_at	obst-I	obstructor-I	-1.45	0.0095	0.078	7.52	8.97
1631477_a_at	Sdic1	Sperm-specific dynein intermediate chain 1	-1.45	0.0041	0.044	7.12	8.58
1631710_at	GluRIID	Glutamate receptor IID	-1.45	0.00095	0.016	6.2	7.65
1631872_at	CG7755	CG7755 gene product from transcript CG7755-RA	-1.45	0.0019	0.025	3.24	4.69
1632176_at	CG5623	CG5623 gene product from transcript CG5623-RA	-1.45	0.00012	0.0033	4.03	5.48
1632679_s_at	esn	espinas	-1.45	0.0008	0.014	8	9.44
1634505_at	CG34264	CG34264 gene product from transcript CG34264-RC	-1.45	0.064	0.27	4.38	5.83
1635424_s_at	S-Lap3	Sperm-Leucylaminopeptidase 3	-1.45	0.032	0.17	10.1	11.5
1636605_at	CG2816	CG2816 gene product from transcript CG2816-RB	-1.45	0.0021	0.027	5.28	6.73
1636683_at	CG14610	CG14610 gene product from transcript CG14610-RB	-1.45	0.0042	0.045	2.88	4.33
1636686_at	garz	gartenzwerg	-1.45	0.018	0.12	4.72	6.17
1637162_at	CG12054	CG12054 gene product from transcript CG12054-RE	-1.45	2.8e-06	0.00019	7.55	9
1637507_at	CR32835	ncRNA	-1.45	0.091	0.35	6.19	7.64
1637854_at	CG18335	CG18335 gene product from transcript CG18335-RA	-1.45	0.0056	0.054	4.63	6.08
1639931_at	CG3698	CG3698 gene product from transcript CG3698-RA	-1.45	0.00061	0.011	3.16	4.6
1623008_at	CG5565	CG5565 gene product from transcript CG5565-RA	-1.44	0.039	0.2	5	6.43
1623294_at	CG17669	CG17669 gene product from transcript CG17669-RA	-1.44	0.0083	0.071	5.01	6.45
1623910_at	alphaTub85E	alpha-Tubulin at 85E	-1.44	0.0035	0.039	7.95	9.39
1626192_at	rdgA	retinal degeneration A	-1.44	2.9e-05	0.0012	3.49	4.93
1626995_at	CSN1a	COP9 signalosome subunit 1a	-1.44	0.0017	0.023	3.92	5.35
1627258_at	2mit	CG42573 gene product from transcript CG42573-RA	-1.44	1.8e-05	0.0008	3.62	5.06
1628997_at	CG14763	CG14763 gene product from transcript CG14763-RC	-1.44	0.064	0.27	6.34	7.78
1630087_at	Tsp33B	Tetraspanin 33B	-1.44	0.04	0.2	5.62	7.05
1630972_at	CG4270	CG4270 gene product from transcript CG4270-RA	-1.44	0.051	0.24	5.85	7.29
1633421_at	CG8584	CG8584 gene product from transcript CG8584-RA	-1.44	0.0014	0.021	3.37	4.81
1636738_at	RpL37b	Ribosomal protein L37b	-1.44	0.037	0.19	7.6	9.04
1637828_a_at	sif	still life	-1.44	0.016	0.11	3.52	4.95
1640348_at	CG5050	CG5050 gene product from transcript CG5050-RA	-1.44	0.016	0.11	8.17	9.61
1640548_at	CG2854	CG2854 gene product from transcript CG2854-RA	-1.44	0.00027	0.0061	2.41	3.85
1640895_at	Dpy-30L2	Dpy-30-like 2	-1.44	0.063	0.27	8.5	9.94
1641326_at	CG30118	CG30118 gene product from transcript CG30118-RC	-1.44	0.0082	0.071	6.68	8.12
1624015_at	qjt	quijote	-1.43	0.039	0.2	4.64	6.07
1624194_a_at	Taf12L	TBP-associated factor 30kD subunit alpha-2	-1.43	0.012	0.09	7.23	8.66
1624916_a_at			-1.43	0.069	0.29	8.78	10.2
1625981_at	Rab3-GEF	Rab3 GDP-GTP exchange factor	-1.43	0.0035	0.039	4.36	5.79
1626218_s_at	oaf	out at first	-1.43	1.1e-05	0.00055	5.54	6.98
1630199_at	CG34161	CG34161 gene product from transcript CG34161-RA	-1.43	0.11	0.39	5.45	6.88
1631458_at	CG32319	CG32319 gene product from transcript CG32319-RA	-1.43	0.00042	0.0085	2.21	3.64
1631469_at	CG15459	CG15459 gene product from transcript CG15459-RA	-1.43	0.00069	0.012	2.78	4.2
1632422_s_at	CG42733	CG42733 gene product from transcript CG42733-RD	-1.43	0.087	0.34	6.19	7.61
1632518_at	CG34276	CG34276 gene product from transcript CG34276-RB	-1.43	0.11	0.39	6.22	7.65
1633618_at	CG14297	CG14297 gene product from transcript CG14297-RA	-1.43	0.11	0.39	6.07	7.49
1635054_at	CG12069	CG12069 gene product from transcript CG12069-RA	-1.43	0.011	0.085	4.46	5.89
1636988_at	CG8476	CG8476 gene product from transcript CG8476-RA	-1.43	0.14	0.45	5.66	7.09
1640959_at	S-Lap5	Sperm-Leucylaminopeptidase 5	-1.43	0.0041	0.044	5.04	6.48
1623433_at	CG30369	CG30369 gene product from transcript CG30369-RA	-1.42	0.037	0.19	4.72	6.13
1623609_at	CG15172	CG15172 gene product from transcript CG15172-RB	-1.42	0.14	0.45	6.78	8.2
1624434_at	tld	tolloid	-1.42	0.0074	0.066	3.73	5.15
1625874_at	CG6761	CG6761 gene product from transcript CG6761-RA	-1.42	0.0001	0.0029	2.84	4.25
1626384_at	CG12182	CG12182 gene product from transcript CG12182-RC	-1.42	6.9e-07	6.1e-05	4.22	5.64
1628312_at	CG15425	CG15425 gene product from transcript CG15425-RA	-1.42	0.067	0.28	6.26	7.68
1628379_at	CG10749	CG10749 gene product from transcript CG10749-RA	-1.42	0.0079	0.069	4.4	5.82
1629167_at	CG11060	CG11060 gene product from transcript CG11060-RA	-1.42	0.0045	0.047	3.41	4.83
1629558_at	CG15657	CG15657 gene product from transcript CG15657-RA	-1.42	0.1	0.36	6.82	8.24
1630096_at	CG2533	CG2533 gene product from transcript CG2533-RA	-1.42	0.012	0.09	4.23	5.66
1632035_at			-1.42	9.1e-05	0.0027	3.73	5.14
1632730_at	CG14013	CG14013 gene product from transcript CG14013-RA	-1.42	0.0052	0.052	3.79	5.21
1632742_at	eyg	eyegone	-1.42	4.3e-05	0.0016	2.57	3.99
1634490_at			-1.42	0.029	0.16	3.32	4.74
1636367_at	CG11018	CG11018 gene product from transcript CG11018-RA	-1.42	0.052	0.24	5.66	7.08
1636383_at	CG13856	CG13856 gene product from transcript CG13856-RA	-1.42	0.17	0.51	3.4	4.82
1636556_at	CG8141	CG8141 gene product from transcript CG8141-RA	-1.42	0.056	0.25	5.24	6.66
1638521_a_at	kat-60L1	katanin p60-like 1	-1.42	0.0014	0.021	6.66	8.08
1639874_at	Tim17a1	CG10090 gene product from transcript CG10090-RA	-1.42	0.083	0.32	5.27	6.69
1623204_at	CG15728	CG15728 gene product from transcript CG15728-RB	-1.41	0.0023	0.029	2.7	4.12
1623652_at	CG14740	CG14740 gene product from transcript CG14740-RA	-1.41	0.029	0.16	6.92	8.34
1623799_a_at	CG7557	CG7557 gene product from transcript CG7557-RA	-1.41	0.036	0.19	6.18	7.59
1624232_at	CG13891	CG13891 gene product from transcript CG13891-RA	-1.41	0.00058	0.011	2.98	4.39
1627211_at	CG7202	CG7202 gene product from transcript CG7202-RA	-1.41	0.079	0.31	6.32	7.74
1627928_at	CG12229	CG12229 gene product from transcript CG12229-RA	-1.41	0.059	0.26	6.18	7.59
1629048_s_at	CG9674	CG9674 gene product from transcript CG9674-RD	-1.41	2.1e-06	0.00015	9.56	11
1629743_at	CG11663	CG11663 gene product from transcript CG11663-RA	-1.41	0.013	0.095	4.96	6.37
1629814_at	RacGAP84C	Rac GTPase activating protein at 84C	-1.41	0.0028	0.033	2.89	4.3
1631324_at	ssp5	short spindle 5	-1.41	0.028	0.16	6.73	8.15
1631350_at	CG18649	CG18649 gene product from transcript CG18649-RB	-1.41	0.013	0.095	11	12.4
1632102_a_at	CG15580	CG15580 gene product from transcript CG15580-RA	-1.41	4.7e-05	0.0017	2.88	4.3
1632993_at	S-Lap1	Sperm-Leucylaminopeptidase 1	-1.41	0.023	0.14	10.6	12
1633361_at	CG15025	CG15025 gene product from transcript CG15025-RA	-1.41	0.0069	0.063	3.57	4.98
1633457_at	CG15144	CG15144 gene product from transcript CG15144-RB	-1.41	0.003	0.035	3.98	5.39
1634324_at	CG34029	CG34029 gene product from transcript CG34029-RA	-1.41	0.089	0.34	5.68	7.09
1635067_at	VhaM9.7-d	Vacuolar H[+] ATPase M9.7 subunit d	-1.41	0.043	0.21	3.04	4.45
1636323_at	COX7C	Cytochrome c oxidase subunit 7C	-1.41	0.06	0.26	5.75	7.16
1638021_at	CG4757	CG4757 gene product from transcript CG4757-RB	-1.41	0.31	0.73	5.73	7.14
1638138_at	CG9014	CG9014 gene product from transcript CG9014-RA	-1.41	0.024	0.14	6.06	7.47
1638403_at	UQCR-14L	Ubiquinol-cytochrome c reductase 14 kDa subunit-like	-1.41	0.066	0.28	5.22	6.63
1641042_at	CG16820	CG16820 gene product from transcript CG16820-RA	-1.41	0.0059	0.056	6.26	7.67
1641527_at	CG4576	CG4576 gene product from transcript CG4576-RA	-1.41	6.2e-06	0.00035	9.24	10.6
1623113_at	Vha36-2	Vacuolar H[+] ATPase 36kD subunit 2	-1.4	0.00018	0.0045	2.78	4.18
1624653_at	Tsp42A	Tetraspanin 42A	-1.4	0.024	0.14	3.83	5.22
1626073_a_at	mud	mushroom body defect	-1.4	0.024	0.14	5.77	7.17
1626417_at	Cht3	Chitinase 3	-1.4	0.016	0.11	12.2	13.6
1627553_at	fan	farinelli	-1.4	0.074	0.3	7.52	8.92
1631293_at	CG31600	CG31600 gene product from transcript CG31600-RB	-1.4	0.12	0.41	4.35	5.75
1631347_at	CG30393	CG30393 gene product from transcript CG30393-RA	-1.4	0.073	0.3	6.14	7.54
1631436_at	Mst98Cb	Male-specific RNA 98Cb	-1.4	0.029	0.16	7.17	8.56
1631467_at	CG15208	CG15208 gene product from transcript CG15208-RB	-1.4	0.082	0.32	6.94	8.34
1631470_at	ttm2	tiny tim 2	-1.4	0.012	0.09	6.74	8.14
1632727_at	CG14006	CG14006 gene product from transcript CG14006-RB	-1.4	0.0021	0.027	2.32	3.72
1632999_at	CG15468	CG15468 gene product from transcript CG15468-RA	-1.4	0.016	0.11	5.12	6.52
1633451_at	Rbp1-like	CG1987 gene product from transcript CG1987-RC	-1.4	0.092	0.35	6.47	7.87
1633467_a_at			-1.4	0.0074	0.066	5.36	6.76
1633672_at	CG12992	CG12992 gene product from transcript CG12992-RE	-1.4	0.0088	0.074	3.53	4.94
1634113_at	geko	CG13695 gene product from transcript CG13695-RB	-1.4	7.9e-08	1e-05	8.85	10.2
1634343_at	Rpt6R	Regulatory particle triple-A ATPase 6-related	-1.4	0.025	0.15	7.27	8.66
1635152_at	CG12376	CG12376 gene product from transcript CG12376-RA	-1.4	0.044	0.22	5.15	6.55
1635269_at	CG5435	CG5435 gene product from transcript CG5435-RB	-1.4	0.041	0.21	5.76	7.16
1635327_at	CG31206	CG31206 gene product from transcript CG31206-RA	-1.4	0.098	0.36	6.64	8.04
1635366_at	CG5614	CG5614 gene product from transcript CG5614-RA	-1.4	0.078	0.31	6.81	8.21
1636016_at	CG15510	CG15510 gene product from transcript CG15510-RB	-1.4	0.088	0.34	5.11	6.51
1636099_s_at	mbl	CG33197 gene product from transcript CG33197-RP	-1.4	0.031	0.17	3.61	5.01
1637399_at	CG16741	CG16741 gene product from transcript CG16741-RA	-1.4	0.14	0.45	5.15	6.54
1637501_a_at	CG1835	CG1835 gene product from transcript CG1835-RC	-1.4	0.042	0.21	7.31	8.71
1638712_at	CG34230	CG34230 gene product from transcript CG34230-RA	-1.4	0.024	0.14	3.42	4.81
1639491_at	CG15676	CG15676 gene product from transcript CG15676-RB	-1.4	0.076	0.31	3.09	4.48
1639612_s_at	Dic2	Dicarboxylate carrier 2	-1.4	0.093	0.35	7.52	8.92
1640067_at	ymp	yellow-emperor	-1.4	0.02	0.13	3.76	5.16
1640314_at	CG13405	CG13405 gene product from transcript CG13405-RB	-1.4	0.05	0.24	4.64	6.04
1622956_at	CG31542	CG31542 gene product from transcript CG31542-RC	-1.39	0.0025	0.031	4.26	5.65
1623407_at	CG10298	CG10298 gene product from transcript CG10298-RA	-1.39	0.039	0.2	4.18	5.57
1623875_at	CG3434	CG3434 gene product from transcript CG3434-RA	-1.39	5.1e-11	2.3e-08	7.85	9.25
1625639_at	Vha16-5	Vacuolar H[+] ATPase 16kD subunit 5	-1.39	0.027	0.15	5.87	7.26
1625928_at	HtrA2	HTRA2-related serine protease	-1.39	3e-05	0.0012	4.95	6.34
1626399_at	CG5024	CG5024 gene product from transcript CG5024-RA	-1.39	0.054	0.25	5.99	7.38
1627447_at	CG14759	CG14759 gene product from transcript CG14759-RA	-1.39	0.0045	0.047	2.7	4.09
1630314_at	CG31141	CG31141 gene product from transcript CG31141-RA	-1.39	0.016	0.11	4.85	6.24
1633851_at	CG31231	CG31231 gene product from transcript CG31231-RA	-1.39	0.018	0.12	6.19	7.58
1633943_at	CG43062	CG43062 gene product from transcript CG43062-RA	-1.39	0.00053	0.01	2.94	4.33
1635189_at	Drs	Drosomycin	-1.39	0.41	0.84	11	12.4
1637762_s_at			-1.39	0.022	0.13	4.83	6.22
1638121_at	CG9961	CG9961 gene product from transcript CG9961-RB	-1.39	0.013	0.095	4.37	5.76
1639178_s_at	mael	maelstrom	-1.39	0.0024	0.03	4.96	6.35
1639191_at	CG18155	CG18155 gene product from transcript CG18155-RB	-1.39	0.0039	0.042	5.53	6.92
1639218_s_at	CG15530	CG15530 gene product from transcript CG15530-RB	-1.39	0.011	0.085	6	7.39
1639372_s_at			-1.39	0.051	0.24	9.87	11.3
1639712_at	CG17261	CG17261 gene product from transcript CG17261-RB	-1.39	0.096	0.36	8.35	9.74
1640836_at	Tengl4	Testis EndoG-Like 4	-1.39	0.019	0.12	4.54	5.93
1640970_at	CG9313	CG9313 gene product from transcript CG9313-RC	-1.39	0.018	0.12	6.09	7.47
1623372_at	CG5873	CG5873 gene product from transcript CG5873-RA	-1.38	0.019	0.12	7.09	8.46
1624503_at	Rcd2	Reduction in Cnn dots 2	-1.38	0.0001	0.0029	8.48	9.86
1625085_at			-1.38	0.023	0.14	5.23	6.61
1625185_at	CAH2	Carbonic anhydrase 2	-1.38	0.0008	0.014	7.41	8.79
1626596_at	CG32437	CG32437 gene product from transcript CG32437-RA	-1.38	0.011	0.085	5.22	6.6
1627437_at	Ref2	RNA and export factor binding protein 2	-1.38	0.049	0.23	4.71	6.09
1627537_at	CG3085	CG3085 gene product from transcript CG3085-RB	-1.38	0.02	0.13	6.5	7.88
1627728_at	CG31099	CG31099 gene product from transcript CG31099-RA	-1.38	0.0041	0.044	4.29	5.67
1627737_at	CG13008	CG13008 gene product from transcript CG13008-RA	-1.38	0.021	0.13	6.62	8
1628297_a_at	CG8478	CG8478 gene product from transcript CG8478-RB	-1.38	0.00074	0.013	7.05	8.43
1630495_at	boly	borrelly	-1.38	0.0088	0.074	4.93	6.31
1631815_at	CG14689	CG14689 gene product from transcript CG14689-RA	-1.38	0.013	0.095	5.07	6.45
1632398_a_at	CG31735	CG31735 gene product from transcript CG31735-RA	-1.38	0.096	0.36	6.67	8.06
1632611_at	CG15136	CG15136 gene product from transcript CG15136-RB	-1.38	0.011	0.085	5.64	7.02
1632716_at	CG5509	CG5509 gene product from transcript CG5509-RA	-1.38	0.15	0.47	5.73	7.11
1633823_at	CG5781	CG5781 gene product from transcript CG5781-RA	-1.38	0.0016	0.023	2.86	4.24
1634057_at	CG7707	CG7707 gene product from transcript CG7707-RA	-1.38	0.091	0.35	5.55	6.92
1634778_at	CG3092	CG3092 gene product from transcript CG3092-RA	-1.38	0.037	0.19	4.57	5.95
1636227_at	CG8197	CG8197 gene product from transcript CG8197-RB	-1.38	0.015	0.1	4.18	5.56
1637316_at	CG31697	CG31697 gene product from transcript CG31697-RA	-1.38	0.048	0.23	3.17	4.55
1637574_at	Acf	ATP-dependent chromatin assembly factor large subunit	-1.38	1.4e-08	2.5e-06	7.71	9.09
1637995_at	CG15404	CG15404 gene product from transcript CG15404-RB	-1.38	0.48	0.9	13.1	14.5
1638145_at	CG42834	CG42834 gene product from transcript CG42834-RA	-1.38	0.52	0.92	9.93	11.3
1638626_a_at	CG17377	CG17377 gene product from transcript CG17377-RF	-1.38	0.038	0.19	9.8	11.2
1638870_at	CG1958	CG1958 gene product from transcript CG1958-RA	-1.38	0.066	0.28	7.68	9.06
1639925_at	tomboy20	CG14690 gene product from transcript CG14690-RA	-1.38	0.13	0.43	7.07	8.45
1640167_s_at			-1.38	6e-09	1.3e-06	10.1	11.5
1641399_at	PPYR1	Protein phosphatase Y regulator 1	-1.38	0.0054	0.053	3.83	5.2
1624593_at	CG14332	CG14332 gene product from transcript CG14332-RA	-1.37	0.54	0.93	11.1	12.5
1625269_at	CG9004	CG9004 gene product from transcript CG9004-RA	-1.37	0.00056	0.011	4.26	5.63
1625913_at	CG9970	CG9970 gene product from transcript CG9970-RA	-1.37	0.0088	0.074	4.14	5.51
1626033_at	Atg9	Autophagy-related 9	-1.37	2.6e-06	0.00018	9.35	10.7
1627619_at	CG15332	CG15332 gene product from transcript CG15332-RA	-1.37	8.4e-05	0.0026	2.79	4.16
1628818_at	CG17562	CG17562 gene product from transcript CG17562-RA	-1.37	0.0021	0.027	6.85	8.22
1629184_at	CG3819	CG3819 gene product from transcript CG3819-RB	-1.37	0.093	0.35	5.14	6.51
1630066_at	CG4302	CG4302 gene product from transcript CG4302-RA	-1.37	0.025	0.15	5.39	6.75
1634282_s_at	Top3beta	Topoisomerase 3beta	-1.37	0.11	0.39	4.49	5.86
1635408_at	CG13700	CG13700 gene product from transcript CG13700-RD	-1.37	0.038	0.19	5.63	7
1635633_s_at	bin3	bicoid-interacting protein 3	-1.37	1.9e-05	0.00083	7.93	9.29
1635669_a_at	mirr	mirror	-1.37	1.3e-05	0.00064	2.97	4.34
1635752_at	CG4520	CG4520 gene product from transcript CG4520-RB	-1.37	0.018	0.12	5.51	6.88
1636414_at	sqa	spaghetti-squash activator	-1.37	0.00018	0.0045	3.24	4.61
1637274_at	CG14488	CG14488 gene product from transcript CG14488-RA	-1.37	0.084	0.33	7.62	8.99
1637320_at			-1.37	0.076	0.31	5.69	7.06
1637746_at	CG18545	CG18545 gene product from transcript CG18545-RA	-1.37	0.042	0.21	5.43	6.8
1638096_at	CG14315	CG14315 gene product from transcript CG14315-RA	-1.37	0.00096	0.016	2.38	3.75
1639179_at	CG5103	CG5103 gene product from transcript CG5103-RA	-1.37	0.00022	0.0052	3.52	4.89
1639496_at	CG17349	CG17349 gene product from transcript CG17349-RA	-1.37	0.0021	0.027	6.02	7.39
1639983_at	CG34290	CG34290 gene product from transcript CG34290-RB	-1.37	0.032	0.17	5.44	6.81
1640197_at	CG4480	CG4480 gene product from transcript CG4480-RB	-1.37	0.03	0.17	3.55	4.92
1640461_at	CG3483	CG3483 gene product from transcript CG3483-RA	-1.37	0.0037	0.041	5.49	6.86
1641493_at	SkpD	SKP1-related D	-1.37	0.0055	0.054	4.16	5.53
1626879_at	CG15198	CG15198 gene product from transcript CG15198-RA	-1.36	0.034	0.18	6.23	7.59
1627208_at	CG18418	CG18418 gene product from transcript CG18418-RA	-1.36	0.081	0.32	5.91	7.26
1628260_at	CG13186	CG13186 gene product from transcript CG13186-RA	-1.36	0.097	0.36	4.08	5.44
1628504_at	CG16852	CG16852 gene product from transcript CG16852-RA	-1.36	0.028	0.16	3.88	5.24
1629653_at	CG16782	CG16782 gene product from transcript CG16782-RA	-1.36	0.093	0.35	6.42	7.77
1630237_a_at	Dll	Distal-less	-1.36	6.3e-06	0.00035	5.67	7.03
1631235_at	CG9899	CG9899 gene product from transcript CG9899-RA	-1.36	3.1e-05	0.0012	2.57	3.93
1633070_at	CG30222	CG30222 gene product from transcript CG30222-RF	-1.36	0.038	0.19	5.6	6.95
1633930_at	CG1394	CG1394 gene product from transcript CG1394-RB	-1.36	0.076	0.31	9.32	10.7
1634591_at	CG11878	CG11878 gene product from transcript CG11878-RA	-1.36	0.002	0.026	2.36	3.72
1634880_s_at			-1.36	0.06	0.26	9.18	10.5
1635435_at	CG30278	CG30278 gene product from transcript CG30278-RC	-1.36	0.056	0.25	4.81	6.17
1638618_a_at	CG5877	CG5877 gene product from transcript CG5877-RA	-1.36	0.0052	0.052	6.08	7.44
1640026_at	CG31465	CG31465 gene product from transcript CG31465-RB	-1.36	0.00053	0.01	2.65	4.01
1624149_at	CG4669	CG4669 gene product from transcript CG4669-RA	-1.35	0.049	0.23	8.09	9.44
1624296_at	Cyt-c1L	Cytochrome c1-like	-1.35	0.0085	0.072	7.29	8.63
1624338_at	Prosbeta4R1	Proteasome beta4 subunit-related 1	-1.35	0.12	0.41	5.13	6.48
1625521_at	CG30355	CG30355 gene product from transcript CG30355-RA	-1.35	0.15	0.47	5.51	6.86
1625562_at	CG34168	CG34168 gene product from transcript CG34168-RA	-1.35	0.096	0.36	8.55	9.9
1625772_at	CG42493	CG42493 gene product from transcript CG42493-RA	-1.35	0.061	0.27	3.15	4.49
1626171_at			-1.35	0.1	0.36	6.02	7.37
1628107_at	CG3513	CG3513 gene product from transcript CG3513-RA	-1.35	0.067	0.28	6.59	7.94
1630621_at	CG15212	CG15212 gene product from transcript CG15212-RA	-1.35	0.0047	0.048	8.61	9.95
1630737_at	CG4661	CG4661 gene product from transcript CG4661-RA	-1.35	0.06	0.26	5.93	7.28
1632039_at	CG4546	CG4546 gene product from transcript CG4546-RA	-1.35	0.035	0.18	6.17	7.52
1633111_at	Porin2	CG17137 gene product from transcript CG17137-RB	-1.35	0.062	0.27	5.12	6.46
1634553_at			-1.35	0.024	0.14	5.46	6.81
1634644_at	CG42523	CG42523 gene product from transcript CG42523-RB	-1.35	0.071	0.29	6.66	8.02
1638107_at	CG5762	CG5762 gene product from transcript CG5762-RA	-1.35	0.08	0.32	8.92	10.3
1638988_at	CG12914	CG12914 gene product from transcript CG12914-RA	-1.35	3.2e-05	0.0012	2.07	3.42
1639324_at	CG12684	CG12684 gene product from transcript CG12684-RA	-1.35	0.067	0.28	4.94	6.29
1639785_s_at	wech	CG42396 gene product from transcript CG42396-RC	-1.35	0.034	0.18	6.04	7.39
1640614_at	cac	cacophony	-1.35	0.037	0.19	5.22	6.57
1623111_at	CG14362	CG14362 gene product from transcript CG14362-RA	-1.34	0.043	0.21	4.22	5.56
1623248_s_at	CG42841	CG42841 gene product from transcript CG42841-RB	-1.34	0.0004	0.0082	3.44	4.78
1623663_a_at	CG18063	CG18063 gene product from transcript CG18063-RC	-1.34	0.053	0.24	6.65	7.99
1624438_at	mil	milkah	-1.34	0.058	0.26	8.84	10.2
1624820_at	CG8800	CG8800 gene product from transcript CG8800-RA	-1.34	0.00066	0.012	2.42	3.76
1624908_at	ms(2)34Fe	male sterile (2) 34Fe	-1.34	0.022	0.13	5.29	6.63
1627597_at	CG10694	CG10694 gene product from transcript CG10694-RA	-1.34	0.0018	0.024	3.6	4.94
1628225_at	CG32391	CG32391 gene product from transcript CG32391-RC	-1.34	6.1e-05	0.002	2.24	3.58
1629141_at	InR	Insulin-like receptor	-1.34	0.019	0.12	7.76	9.1
1629316_at	I-t	inhibitor-t	-1.34	0.086	0.33	6.35	7.69
1631460_s_at	Pof	Painting of fourth	-1.34	0.0046	0.047	9.41	10.8
1632083_at	CG30432	CG30432 gene product from transcript CG30432-RB	-1.34	0.028	0.16	3.74	5.08
1632282_s_at	CG42710	CG42710 gene product from transcript CG42710-RA	-1.34	0.16	0.49	4.57	5.91
1633811_at	CG13962	CG13962 gene product from transcript CG13962-RB	-1.34	0.0041	0.044	11	12.3
1634079_at	CG32568	CG32568 gene product from transcript CG32568-RC	-1.34	0.024	0.14	5.58	6.91
1634801_at	CG30184	CG30184 gene product from transcript CG30184-RA	-1.34	1.9e-05	0.00083	2.12	3.46
1635553_at	CG42855	CG42855 gene product from transcript CG42855-RB	-1.34	0.093	0.35	6.81	8.15
1636364_a_at	CG17376	CG17376 gene product from transcript CG17376-RB	-1.34	0.047	0.23	11.3	12.6
1636825_at	CG3492	CG3492 gene product from transcript CG3492-RA	-1.34	0.0055	0.054	4.81	6.14
1637534_at	olf186-F	CG11430 gene product from transcript CG11430-RB	-1.34	0.018	0.12	5.45	6.79
1637743_at	FBXO11	F-box protein 11	-1.34	0.0013	0.02	7.31	8.64
1639898_at	CG12857	CG12857 gene product from transcript CG12857-RB	-1.34	0.062	0.27	6.56	7.91
1640884_at	CG15784	CG15784 gene product from transcript CG15784-RB	-1.34	0.0035	0.039	10.2	11.5
1640966_at	CG33278	CG33278 gene product from transcript CG33278-RA	-1.34	0.038	0.19	4.56	5.9
1641103_at	CG14589	CG14589 gene product from transcript CG14589-RA	-1.34	0.037	0.19	7.23	8.58
1641471_at	CG2053	CG2053 gene product from transcript CG2053-RB	-1.34	0.0019	0.025	3.3	4.64
1623243_at	Alp1	Alkaline phosphatase 1	-1.33	0.00066	0.012	11.1	12.4
1626651_at	c-cup	calcutta cup	-1.33	0.14	0.45	5.82	7.15
1627235_at	CG17207	CG17207 gene product from transcript CG17207-RA	-1.33	0.0087	0.073	5.79	7.12
1632387_at	CG11983	CG11983 gene product from transcript CG11983-RA	-1.33	0.0032	0.037	3.98	5.31
1633782_at	CG43058	CG43058 gene product from transcript CG43058-RA	-1.33	0.0058	0.055	2.55	3.89
1634050_at	CG17122	CG17122 gene product from transcript CG17122-RA	-1.33	0.00096	0.016	2.27	3.61
1634717_at	CG17580	CG17580 gene product from transcript CG17580-RA	-1.33	0.047	0.23	5.8	7.13
1636172_at	CG12699	CG12699 gene product from transcript CG12699-RB	-1.33	0.033	0.18	10.9	12.3
1637094_at	CG17564	CG17564 gene product from transcript CG17564-RB	-1.33	0.06	0.26	5.21	6.53
1640297_at	CG31294	CG31294 gene product from transcript CG31294-RA	-1.33	0.17	0.51	6.6	7.93
1640487_at	CG12689	CG12689 gene product from transcript CG12689-RA	-1.33	0.075	0.3	7.02	8.35
1641363_at	CG3517	CG3517 gene product from transcript CG3517-RA	-1.33	0.11	0.39	6.09	7.42
1626485_at	sad	shadow	-1.32	0.089	0.34	5.54	6.87
1629780_at	CG13471	CG13471 gene product from transcript CG13471-RA	-1.32	0.037	0.19	6.22	7.55
1629924_at			-1.32	4.1e-06	0.00025	6.17	7.49
1630407_at	CG1724	CG1724 gene product from transcript CG1724-RA	-1.32	0.0066	0.061	2.53	3.85
1630896_at	CG2267	CG2267 gene product from transcript CG2267-RB	-1.32	0.032	0.17	8.24	9.56
1632138_at	sa	spermatocyte arrest	-1.32	0.036	0.19	4.54	5.86
1633343_at	CG5250	CG5250 gene product from transcript CG5250-RA	-1.32	0.0013	0.02	3.19	4.52
1634190_a_at	CG6138	CG6138 gene product from transcript CG6138-RA	-1.32	0.074	0.3	4.51	5.83
1634325_a_at	MESK2	Misexpression suppressor of KSR 2	-1.32	0.0002	0.0049	5.47	6.79
1634573_a_at	grh	grainy head	-1.32	0.00013	0.0035	10.8	12.1
1635500_a_at	pros	prospero	-1.32	0.0031	0.036	9.19	10.5
1636442_at	CG1999	CG1999 gene product from transcript CG1999-RA	-1.32	0.047	0.23	6.9	8.23
1638003_at	CG14204	CG14204 gene product from transcript CG14204-RB	-1.32	0.11	0.39	2.19	3.51
1639425_at	CG18662	CG18662 gene product from transcript CG18662-RA	-1.32	0.098	0.36	9.79	11.1
1640732_s_at			-1.32	0.0073	0.065	6.23	7.55
1640920_at	ATPsynbetaL	ATP synthase, beta subunit-like	-1.32	0.0049	0.049	4.87	6.19
1641364_at	CG8949	CG8949 gene product from transcript CG8949-RD	-1.32	3.5e-05	0.0013	6.3	7.63
1624711_at	CG31740	CG31740 gene product from transcript CG31740-RA	-1.31	0.052	0.24	10.7	12
1626023_at	CG14932	CG14932 gene product from transcript CG14932-RB	-1.31	0.041	0.21	4.62	5.94
1627699_at	CG14070	CG14070 gene product from transcript CG14070-RB	-1.31	0.014	0.1	3.82	5.13
1628000_s_at	CG33489	CG33489 gene product from transcript CG33489-RA	-1.31	0.0034	0.038	3.21	4.52
1628620_at	CG32806	CG32806 gene product from transcript CG32806-RA	-1.31	0.0061	0.057	4.44	5.75
1630776_at	CG1421	CG1421 gene product from transcript CG1421-RA	-1.31	0.11	0.39	3.84	5.16
1631312_at	CG4073	CG4073 gene product from transcript CG4073-RA	-1.31	0.0021	0.027	2.82	4.12
1631700_at	Muc68Ca	Mucin 68Ca	-1.31	0.05	0.24	10	11.3
1635230_at	CG43077	CG43077 gene product from transcript CG43077-RA	-1.31	0.11	0.39	7.35	8.66
1636466_s_at	Cdlc2	Cytoplasmic dynein light chain 2	-1.31	0.07	0.29	7.99	9.3
1637621_at	CG15196	CG15196 gene product from transcript CG15196-RB	-1.31	0.0042	0.045	4.17	5.49
1637838_at	CG34380	CG34380 gene product from transcript CG34380-RD	-1.31	2.2e-06	0.00015	3.23	4.54
1638473_at	CG4386	CG4386 gene product from transcript CG4386-RA	-1.31	0.00037	0.0078	4.43	5.74
1639550_a_at	CG9650	CG9650 gene product from transcript CG9650-RG	-1.31	0.0066	0.061	5.38	6.69
1641101_at	CG32141	CG32141 gene product from transcript CG32141-RA	-1.31	0.099	0.36	8.43	9.74
1623440_at	CG31848	CG31848 gene product from transcript CG31848-RB	-1.3	0.019	0.12	3.48	4.78
1623574_at	CG11694	CG11694 gene product from transcript CG11694-RA	-1.3	0.00095	0.016	3.48	4.77
1623660_at	CG4892	CG4892 gene product from transcript CG4892-RA	-1.3	0.049	0.23	3.94	5.24
1624067_at	St4	Sulfotransferase 4	-1.3	0.038	0.19	6.41	7.71
1625026_at	CG3348	CG3348 gene product from transcript CG3348-RA	-1.3	0.022	0.13	11.1	12.4
1625863_at	CG15577	CG15577 gene product from transcript CG15577-RA	-1.3	0.092	0.35	5.08	6.37
1626996_s_at	br	broad	-1.3	0.074	0.3	9.19	10.5
1629484_s_at	chinmo	Chronologically inappropriate morphogenesis	-1.3	0.086	0.33	8	9.3
1631779_s_at	CG2841	CG2841 gene product from transcript CG2841-RD	-1.3	0.0039	0.042	5.88	7.18
1632421_at	CG9531	CG9531 gene product from transcript CG9531-RA	-1.3	5.7e-07	5.2e-05	6.5	7.8
1632509_at	CG4434	CG4434 gene product from transcript CG4434-RA	-1.3	0.05	0.24	7.36	8.66
1634045_at	CG10748	CG10748 gene product from transcript CG10748-RA	-1.3	0.052	0.24	6.17	7.47
1634120_at	Crtp	Caldesmon-related protein	-1.3	0.00014	0.0037	3.63	4.93
1634719_at	CG9920	CG9920 gene product from transcript CG9920-RA	-1.3	0.044	0.22	11.1	12.4
1634959_at	TfIIA-S-2	CG11639 gene product from transcript CG11639-RA	-1.3	0.022	0.13	4.13	5.43
1635535_at	CG1287	CG1287 gene product from transcript CG1287-RA	-1.3	0.068	0.29	5.14	6.44
1636515_at			-1.3	0.0013	0.02	2.96	4.27
1637271_a_at	CG14605	CG14605 gene product from transcript CG14605-RE	-1.3	0.056	0.25	4.78	6.08
1638494_at	CG3124	CG3124 gene product from transcript CG3124-RA	-1.3	0.041	0.21	9.37	10.7
1623536_s_at	DOR	CG11347 gene product from transcript CG11347-RE	-1.29	0.00027	0.0061	9.82	11.1
1623917_a_at	Sh	Shaker	-1.29	2.9e-06	0.00019	3.02	4.31
1624964_at	CG17105	CG17105 gene product from transcript CG17105-RB	-1.29	0.028	0.16	13	14.3
1625365_at	CG17005	CG17005 gene product from transcript CG17005-RE	-1.29	0.0012	0.019	2.5	3.79
1626854_at	CG32148	CG32148 gene product from transcript CG32148-RA	-1.29	0.11	0.39	6.74	8.03
1627028_at	CG9030	CG9030 gene product from transcript CG9030-RB	-1.29	0.0098	0.079	4.44	5.73
1627150_at	ssx	sister-of-Sex-lethal	-1.29	9.9e-05	0.0029	9.22	10.5
1631301_at	CG30398	CG30398 gene product from transcript CG30398-RA	-1.29	1.2e-05	0.0006	2.27	3.56
1633490_at	CG15638	CG15638 gene product from transcript CG15638-RA	-1.29	0.014	0.1	3.94	5.23
1635188_at	CG6675	CG6675 gene product from transcript CG6675-RB	-1.29	0.038	0.19	4.3	5.59
1635411_at			-1.29	0.059	0.26	10.5	11.8
1635765_at	CG31161	CG31161 gene product from transcript CG31161-RB	-1.29	0.013	0.095	5.59	6.88
1637215_at	eIF3gb	eIF3g paralogue b	-1.29	0.0083	0.071	3.96	5.25
1637581_at			-1.29	0.00024	0.0056	4.59	5.89
1639008_at	CG15260	CG15260 gene product from transcript CG15260-RB	-1.29	0.00086	0.015	2.97	4.26
1639920_at	CG43072	CG43072 gene product from transcript CG43072-RA	-1.29	0.056	0.25	2.52	3.81
1640229_at	CG9975	CG9975 gene product from transcript CG9975-RA	-1.29	0.05	0.24	10.5	11.8
1641386_at	CG32295	CG32295 gene product from transcript CG32295-RA	-1.29	0.014	0.1	3.81	5.1
1623128_at	CG13455	CG13455 gene product from transcript CG13455-RA	-1.28	0.1	0.36	5.22	6.49
1623833_at	CG7309	CG7309 gene product from transcript CG7309-RC	-1.28	0.024	0.14	6.08	7.35
1624629_at	CG32119	CG32119 gene product from transcript CG32119-RA	-1.28	0.021	0.13	5.56	6.84
1624835_at	CG10869	CG10869 gene product from transcript CG10869-RA	-1.28	0.047	0.23	7.68	8.96
1625799_a_at			-1.28	0.031	0.17	5.83	7.11
1627217_at	Glut3	Glucose transporter type 3	-1.28	0.00032	0.007	2.13	3.41
1627876_at	CG5556	CG5556 gene product from transcript CG5556-RA	-1.28	2.1e-05	0.00089	2.41	3.69
1627953_at	mod(mdg4)	modifier of mdg4	-1.28	3.3e-05	0.0013	6.38	7.65
1628953_at	CG7131	CG7131 gene product from transcript CG7131-RA	-1.28	0.01	0.079	5.76	7.05
1629708_at	CG8219	CG8219 gene product from transcript CG8219-RA	-1.28	0.0005	0.0097	4.59	5.87
1629906_s_at	Kaz1-ORFB	CG1220 gene product from transcript CG1220-RE	-1.28	5.3e-07	4.9e-05	10.9	12.2
1630291_at	MtnB	Metallothionein B	-1.28	0.11	0.39	6.38	7.66
1631346_a_at	CG30412	CG30412 gene product from transcript CG30412-RA	-1.28	0.078	0.31	7.07	8.35
1631447_at	CG10307	CG10307 gene product from transcript CG10307-RA	-1.28	0.018	0.12	3.26	4.54
1633057_at	CG2871	CG2871 gene product from transcript CG2871-RA	-1.28	0.035	0.18	7.62	8.9
1633102_at	Ubc84D	Ubiquitin conjugating enzyme 84D	-1.28	0.099	0.36	3.47	4.75
1635055_at	CG3306	CG3306 gene product from transcript CG3306-RA	-1.28	0.081	0.32	3.88	5.16
1636288_at	yuri	yuri gagarin	-1.28	0.0051	0.051	3.68	4.96
1637219_at	CG1690	CG1690 gene product from transcript CG1690-RB	-1.28	0.039	0.2	8.87	10.1
1637944_at	CG10841	CG10841 gene product from transcript CG10841-RA	-1.28	0.045	0.22	4.48	5.76
1639598_at	CG31482	CG31482 gene product from transcript CG31482-RA	-1.28	0.11	0.39	7.48	8.76
1640927_at	CG16894	CG16894 gene product from transcript CG16894-RA	-1.28	0.1	0.36	5.4	6.68
1640961_at	CG32313	CG32313 gene product from transcript CG32313-RA	-1.28	0.074	0.3	6.25	7.53
1623791_s_at			-1.27	0.0058	0.055	5.3	6.57
1624395_at	CG31102	CG31102 gene product from transcript CG31102-RA	-1.27	0.00037	0.0078	8.47	9.74
1624697_at	CG14983	CG14983 gene product from transcript CG14983-RA	-1.27	0.084	0.33	5.7	6.96
1626108_at	CG15177	CG15177 gene product from transcript CG15177-RB	-1.27	0.055	0.25	7.2	8.47
1626987_at	CG15734	CG15734 gene product from transcript CG15734-RD	-1.27	0.021	0.13	5.32	6.59
1627469_at	CG16736	CG16736 gene product from transcript CG16736-RA	-1.27	0.0022	0.028	2.85	4.12
1627781_at	Ucp4B	Uncoupling protein 4B	-1.27	8.2e-06	0.00044	2.41	3.68
1628288_s_at	Nep4	Neprilysin 4	-1.27	0.00021	0.005	3.57	4.85
1628693_at	CG15429	CG15429 gene product from transcript CG15429-RA	-1.27	0.01	0.079	2.97	4.25
1629402_at	CG7024	CG7024 gene product from transcript CG7024-RA	-1.27	0.0023	0.029	4.83	6.1
1632108_at	CG30384	CG30384 gene product from transcript CG30384-RA	-1.27	8.2e-05	0.0025	2.44	3.71
1633479_a_at	CG4270	CG4270 gene product from transcript CG4270-RA	-1.27	0.025	0.15	4.03	5.3
1633593_s_at			-1.27	0.059	0.26	7.35	8.62
1634108_at	CG17991	CG17991 gene product from transcript CG17991-RA	-1.27	0.076	0.31	6.2	7.47
1635118_at	CG14658	CG14658 gene product from transcript CG14658-RA	-1.27	0.083	0.32	5.43	6.7
1636450_at	CG34417	CG34417 gene product from transcript CG34417-RI	-1.27	0.029	0.16	5.84	7.1
1636724_at	CG8292	CG8292 gene product from transcript CG8292-RA	-1.27	0.017	0.11	5.42	6.68
1638205_s_at	futsch	CG34387 gene product from transcript CG34387-RF	-1.27	0.049	0.23	4.27	5.54
1638851_at	CG5280	CG5280 gene product from transcript CG5280-RA	-1.27	0.0097	0.079	4.99	6.26
1639980_s_at	Mlp84B	Muscle LIM protein at 84B	-1.27	8.8e-05	0.0026	11.8	13.1
1640111_s_at	CG18131	CG18131 gene product from transcript CG18131-RG	-1.27	0.023	0.14	6.62	7.9
1623539_at	CG30039	CG30039 gene product from transcript CG30039-RA	-1.26	0.12	0.41	8.89	10.2
1623699_a_at	sm	smooth	-1.26	0.013	0.095	11.5	12.7
1623844_at	elfless	CG15150 gene product from transcript CG15150-RB	-1.26	0.04	0.2	5.65	6.91
1624631_x_at			-1.26	0.00013	0.0035	3.88	5.13
1626241_at	Cyt-c-d	Cytochrome c distal	-1.26	0.063	0.27	8.78	10
1627247_at	Oseg1	Outer segment 1	-1.26	0.002	0.026	3.86	5.13
1627807_at	w-cup	world cup	-1.26	0.17	0.51	8.57	9.84
1628358_at	Tob	CG9214 gene product from transcript CG9214-RC	-1.26	0.028	0.16	5.59	6.85
1628811_at	CG14546	CG14546 gene product from transcript CG14546-RA	-1.26	0.017	0.11	4.08	5.34
1630353_at			-1.26	0.075	0.3	7.44	8.7
1630673_at	CG32240	CG32240 gene product from transcript CG32240-RA	-1.26	0.071	0.29	6.83	8.1
1632932_a_at	Mp	Multiplexin	-1.26	0.00021	0.005	9.69	11
1633212_s_at	CG31226	CG31226 gene product from transcript CG31226-RB	-1.26	0.13	0.43	10.3	11.5
1636473_at	CG12861	CG12861 gene product from transcript CG12861-RA	-1.26	0.064	0.27	9.36	10.6
1638314_at	Glut4EF	CG34360 gene product from transcript CG34360-RH	-1.26	0.0046	0.047	2.39	3.65
1638640_at	CG15576	CG15576 gene product from transcript CG15576-RB	-1.26	0.04	0.2	5.86	7.12
1639073_at	CG10104	CG10104 gene product from transcript CG10104-RA	-1.26	5.6e-08	8e-06	3.16	4.41
1640316_at	CG13481	CG13481 gene product from transcript CG13481-RC	-1.26	0.14	0.45	5.54	6.8
1640417_a_at	Pkn	Protein kinase N	-1.26	2.4e-05	0.00098	8.21	9.47
1641701_at	Rbp6	RNA-binding protein 6	-1.26	0.00059	0.011	3.31	4.57
1627099_at	CG14391	CG14391 gene product from transcript CG14391-RA	-1.25	0.21	0.58	5.64	6.89
1627301_s_at	CG7208	CG7208 gene product from transcript CG7208-RA	-1.25	0.056	0.25	4.66	5.91
1627679_at	CG12470	CG12470 gene product from transcript CG12470-RA	-1.25	0.11	0.39	8.65	9.9
1630907_at	CG32847	CG32847 gene product from transcript CG32847-RB	-1.25	0.16	0.49	5.11	6.36
1632703_at	CG17003	CG17003 gene product from transcript CG17003-RA	-1.25	0.0084	0.072	4.24	5.49
1634261_at	Cyp312a1	CG5137 gene product from transcript CG5137-RB	-1.25	0.1	0.36	6.25	7.5
1636179_at	CG31459	CG31459 gene product from transcript CG31459-RA	-1.25	0.069	0.29	6.29	7.55
1636652_a_at	CG45067	CG45067 gene product from transcript CG45067-RA	-1.25	0.017	0.11	5.02	6.27
1637032_at	beta4GalNAcTB	CG14517 gene product from transcript CG14517-RA	-1.25	1.1e-05	0.00055	6.77	8.02
1637146_at	CG42694	CG42694 gene product from transcript CG42694-RB	-1.25	0.012	0.09	2.73	3.98
1637784_at	hmw	hemingway	-1.25	0.013	0.095	4.44	5.7
1638910_at	CG5561	CG5561 gene product from transcript CG5561-RA	-1.25	0.016	0.11	3.55	4.8
1639594_at	CG40485	CG40485 gene product from transcript CG40485-RB	-1.25	0.0086	0.073	3.12	4.37
1641472_at	CG13725	CG13725 gene product from transcript CG13725-RA	-1.25	0.16	0.49	4.08	5.34
1623531_at	Mst89B	CG6864 gene product from transcript CG6864-RA	-1.24	0.09	0.34	5.45	6.7
1623802_at	dila	dilatory	-1.24	4.8e-06	0.00028	2.68	3.92
1624409_a_at	Npc2h	Niemann-Pick type C-2h	-1.24	0.12	0.41	8.54	9.78
1624725_at	CG9626	CG9626 gene product from transcript CG9626-RC	-1.24	0.0096	0.078	4.87	6.11
1627439_at	CG14840	CG14840 gene product from transcript CG14840-RA	-1.24	0.0064	0.059	3.75	5
1627981_at	CG32238	CG32238 gene product from transcript CG32238-RA	-1.24	0.013	0.095	4.94	6.18
1628103_at	CG31496	CG31496 gene product from transcript CG31496-RA	-1.24	0.0015	0.022	8.94	10.2
1628256_at	Mst77F	Male-specific transcript 77F	-1.24	0.056	0.25	11	12.2
1629605_at	CG15056	CG15056 gene product from transcript CG15056-RA	-1.24	0.0066	0.061	3.88	5.12
1629727_at	CG14258	CG14258 gene product from transcript CG14258-RA	-1.24	0.0023	0.029	13	14.3
1631129_at	CG31612	CG31612 gene product from transcript CG31612-RA	-1.24	2.1e-05	0.00089	3.02	4.26
1632368_at	djl	don juan like	-1.24	0.097	0.36	8.16	9.41
1634830_at	CG10164	CG10164 gene product from transcript CG10164-RB	-1.24	0.1	0.36	6.09	7.33
1634979_at	CG18600	CG18600 gene product from transcript CG18600-RA	-1.24	4.2e-06	0.00025	7.73	8.97
1635694_at	CG12907	CG12907 gene product from transcript CG12907-RB	-1.24	0.087	0.34	9.11	10.3
1636512_s_at	CG42787	CG42787 gene product from transcript CG42787-RA	-1.24	0.15	0.47	4.44	5.68
1637049_at	bi	bifid	-1.24	0.00022	0.0052	8.11	9.35
1637942_at	Afti	Aftiphilin	-1.24	2e-05	0.00086	4.29	5.52
1638186_a_at	Fem-1	CG9025 gene product from transcript CG9025-RA	-1.24	0.006	0.057	9.93	11.2
1638418_at	FucTD	CG9169 gene product from transcript CG9169-RA	-1.24	0.00054	0.01	2.58	3.82
1638881_at	CG9550	CG9550 gene product from transcript CG9550-RA	-1.24	0.016	0.11	3.91	5.14
1639853_at	BigH1	Histone H1 variant BigH1	-1.24	0.029	0.16	3.78	5.03
1640606_x_at			-1.24	0.017	0.11	3.96	5.2
1640631_at	CG32809	CG32809 gene product from transcript CG32809-RJ	-1.24	0.0011	0.017	4.33	5.57
1641142_at	CG5217	CG5217 gene product from transcript CG5217-RA	-1.24	0.071	0.29	9.4	10.6
1624991_at	Tim13	CG11611 gene product from transcript CG11611-RA	-1.23	0.17	0.51	6.35	7.58
1625674_at	CG12516	CG12516 gene product from transcript CG12516-RB	-1.23	0.0047	0.048	3.85	5.08
1626186_at	COX7AL	Cytochrome c oxidase subunit 7A-like	-1.23	0.18	0.53	7.34	8.57
1627022_at	CG9582	CG9582 gene product from transcript CG9582-RB	-1.23	0.0014	0.021	2.91	4.13
1627323_at	CG8388	CG8388 gene product from transcript CG8388-RA	-1.23	0.0046	0.047	6.99	8.21
1627798_at	CG6971	CG6971 gene product from transcript CG6971-RA	-1.23	0.091	0.35	4.85	6.08
1627867_at	CG12438	CG12438 gene product from transcript CG12438-RA	-1.23	0.099	0.36	3.96	5.19
1631327_at	mspo	M-spondin	-1.23	4.7e-05	0.0017	6.71	7.94
1631554_at	CG42492	CG42492 gene product from transcript CG42492-RE	-1.23	0.11	0.39	8.48	9.71
1631602_at	CG14676	CG14676 gene product from transcript CG14676-RA	-1.23	0.021	0.13	3.95	5.18
1634027_at	CG12715	CG12715 gene product from transcript CG12715-RB	-1.23	0.22	0.6	8.07	9.3
1635155_a_at	Tim17b2	Translocase inner membrane 17	-1.23	0.067	0.28	7.27	8.5
1636039_at	Arp53D	Actin-related protein 53D	-1.23	0.087	0.34	7.38	8.61
1637972_at	HP6	Heterochromatin protein 6	-1.23	0.045	0.22	7.58	8.81
1639490_at	Rim	Rab3 interacting molecule	-1.23	0.00096	0.016	4.2	5.43
1640759_at	CG31709	CG31709 gene product from transcript CG31709-RB	-1.23	0.093	0.35	8.84	10.1
1623107_at	CG10459	CG10459 gene product from transcript CG10459-RA	-1.22	0.0022	0.028	3.45	4.66
1625062_a_at	CG32806	CG32806 gene product from transcript CG32806-RA	-1.22	0.018	0.12	5.28	6.5
1629584_at	CG11298	CG11298 gene product from transcript CG11298-RA	-1.22	0.014	0.1	2.67	3.89
1629825_a_at	CG1801	CG1801 gene product from transcript CG1801-RC	-1.22	0.01	0.079	3.24	4.47
1630641_at	CG11634	CG11634 gene product from transcript CG11634-RB	-1.22	0.0058	0.055	3.42	4.64
1631291_at	Ect4	Ectoderm-expressed 4	-1.22	0.028	0.16	8.97	10.2
1634511_at	CG33125	CG33125 gene product from transcript CG33125-RC	-1.22	0.012	0.09	2.66	3.88
1634728_at	CG17821	CG17821 gene product from transcript CG17821-RA	-1.22	0.021	0.13	2.78	4
1637447_at	CG12498	CG12498 gene product from transcript CG12498-RA	-1.22	0.00034	0.0073	2.36	3.58
1637486_at	CG31698	CG31698 gene product from transcript CG31698-RB	-1.22	0.53	0.92	13.4	14.6
1637782_at	CG12020	CG12020 gene product from transcript CG12020-RA	-1.22	0.0046	0.047	3.75	4.98
1638980_at	CG3611	CG3611 gene product from transcript CG3611-RC	-1.22	8.2e-05	0.0025	2.04	3.26
1623297_at	CG18371	CG18371 gene product from transcript CG18371-RA	-1.21	0.14	0.45	5.36	6.57
1624587_at	CG13323	CG13323 gene product from transcript CG13323-RB	-1.21	0.03	0.17	6.28	7.48
1626622_at	CG10750	CG10750 gene product from transcript CG10750-RB	-1.21	0.06	0.26	5.12	6.33
1628174_at	NimB1	Nimrod B1	-1.21	0.03	0.17	4.05	5.26
1628277_at	CG14384	CG14384 gene product from transcript CG14384-RB	-1.21	0.013	0.095	4.27	5.49
1628414_at	CG4955	CG4955 gene product from transcript CG4955-RA	-1.21	0.015	0.1	3.99	5.2
1629453_at	FucTA	CG6869 gene product from transcript CG6869-RA	-1.21	0.018	0.12	5.76	6.97
1631022_at	CG6209	CG6209 gene product from transcript CG6209-RA	-1.21	0.033	0.18	5.05	6.26
1632217_at	gskt	gasket	-1.21	0.00035	0.0075	4.02	5.24
1632715_at	Tie	Tie-like receptor tyrosine kinase	-1.21	0.018	0.12	2.65	3.86
1632800_at	CG15278	CG15278 gene product from transcript CG15278-RC	-1.21	2e-05	0.00086	2.36	3.56
1635753_s_at	CG12362	CG12362 gene product from transcript CG12362-RB	-1.21	0.059	0.26	6.13	7.35
1637701_at	Cpr49Ab	Cuticular protein 49Ab	-1.21	0.075	0.3	3.2	4.41
1638077_at	CG7634	CG7634 gene product from transcript CG7634-RA	-1.21	0.041	0.21	6.49	7.69
1638853_at	CG32971	CG32971 gene product from transcript CG32971-RB	-1.21	0.06	0.26	7.46	8.67
1638905_s_at	CG4839	CG4839 gene product from transcript CG4839-RA	-1.21	0.0023	0.029	7.34	8.55
1639894_at			-1.21	0.1	0.36	6.13	7.34
1640918_at	ome	omega	-1.21	0.0089	0.074	7.13	8.34
1641203_at	CG43069	CG43069 gene product from transcript CG43069-RA	-1.21	0.18	0.53	4.73	5.94
1624204_at	CG4483	CG4483 gene product from transcript CG4483-RA	-1.2	0.0063	0.059	4.57	5.77
1624460_s_at			-1.2	0.098	0.36	9.62	10.8
1625230_a_at	CG42389	CG42389 gene product from transcript CG42389-RE	-1.2	7.7e-06	0.00042	8.2	9.4
1626834_at	eIF4E-5	CG8277 gene product from transcript CG8277-RA	-1.2	0.11	0.39	8.68	9.88
1627278_s_at	Usp2	Ubiquitin specific protease 2	-1.2	0.0019	0.025	7.38	8.58
1627339_at			-1.2	0.00074	0.013	2.35	3.55
1628771_s_at	CG32700	CG32700 gene product from transcript CG32700-RB	-1.2	0.00092	0.015	3.76	4.96
1629787_at	CG31642	CG31642 gene product from transcript CG31642-RA	-1.2	0.027	0.15	6.65	7.85
1630354_at	CG42288	CG42288 gene product from transcript CG42288-RA	-1.2	0.19	0.55	4.54	5.74
1630624_s_at	CG10151	CG10151 gene product from transcript CG10151-RA	-1.2	4.5e-05	0.0016	5.63	6.83
1630675_at	CG4956	CG4956 gene product from transcript CG4956-RA	-1.2	0.009	0.075	3.21	4.41
1630773_a_at	CG10899	CG10899 gene product from transcript CG10899-RA	-1.2	0.087	0.34	4.35	5.55
1630797_at			-1.2	0.076	0.31	5.62	6.82
1634016_at	CG2781	CG2781 gene product from transcript CG2781-RA	-1.2	0.0046	0.047	9.93	11.1
1635439_at	CG10063	CG10063 gene product from transcript CG10063-RA	-1.2	0.064	0.27	6.14	7.34
1635946_at	JYalpha	CG45760 gene product from transcript CG45760-RB	-1.2	0.025	0.15	4.69	5.89
1637901_at	CG14151	CG14151 gene product from transcript CG14151-RA	-1.2	0.068	0.29	5.62	6.82
1638301_at	CG8157	CG8157 gene product from transcript CG8157-RB	-1.2	0.25	0.65	11.9	13.1
1639107_at	CG42535	CG42535 gene product from transcript CG42535-RA	-1.2	0.18	0.53	6.01	7.21
1639564_a_at	CG7768	CG7768 gene product from transcript CG7768-RA	-1.2	0.08	0.32	10.4	11.6
1639745_at	Acyp	Acylphosphatase	-1.2	0.0041	0.044	3.34	4.54
1640426_at	CG31287	CG31287 gene product from transcript CG31287-RB	-1.2	0.095	0.35	8.03	9.23
1640649_at	CG15878	CG15878 gene product from transcript CG15878-RA	-1.2	0.029	0.16	4.99	6.19
1640714_at	CG1979	CG1979 gene product from transcript CG1979-RA	-1.2	0.091	0.35	5.72	6.92
1623507_at	CG33136	CG33136 gene product from transcript CG33136-RC	-1.19	0.13	0.43	4.41	5.59
1623814_at	CG13829	CG13829 gene product from transcript CG13829-RA	-1.19	0.035	0.18	6.62	7.81
1624855_at	CG31988	CG31988 gene product from transcript CG31988-RB	-1.19	0.082	0.32	9.63	10.8
1625389_at	CG8209	CG8209 gene product from transcript CG8209-RA	-1.19	3.8e-05	0.0014	8.47	9.65
1625869_at	Mst87F	Male-specific RNA 87F	-1.19	0.12	0.41	9.93	11.1
1628207_at	CG5065	CG5065 gene product from transcript CG5065-RA	-1.19	0.0047	0.048	3.89	5.08
1628985_a_at	CASK	CASK ortholog	-1.19	3.4e-07	3.4e-05	9.48	10.7
1629408_s_at	CG42672	CG42672 gene product from transcript CG42672-RP	-1.19	0.00087	0.015	8.87	10.1
1630264_at	RpL22-like	Ribosomal protein L22-like	-1.19	0.014	0.1	7.74	8.93
1630761_at	CG11854	CG11854 gene product from transcript CG11854-RB	-1.19	0.45	0.87	13.9	15.1
1631522_x_at	CG15213	CG15213 gene product from transcript CG15213-RA	-1.19	0.043	0.21	7.88	9.07
1633392_at	CG34289	CG34289 gene product from transcript CG34289-RC	-1.19	0.057	0.26	3.66	4.85
1633914_at	Gal	beta galactosidase	-1.19	0.0083	0.071	10.2	11.4
1634407_at	Uch-L5R	Uch-L5-related	-1.19	0.0059	0.056	4.32	5.51
1635463_at	CG8407	CG8407 gene product from transcript CG8407-RB	-1.19	0.11	0.39	4.55	5.74
1635609_at			-1.19	0.00013	0.0035	3.58	4.77
1635897_at	CG15399	CG15399 gene product from transcript CG15399-RA	-1.19	0.0067	0.061	4.45	5.64
1636109_at	CG15458	CG15458 gene product from transcript CG15458-RA	-1.19	1.9e-05	0.00083	2.72	3.91
1636128_at	CG13838	CG13838 gene product from transcript CG13838-RA	-1.19	0.059	0.26	2.5	3.7
1636412_at	Mical	Molecule interacting with CasL	-1.19	0.047	0.23	5.14	6.34
1637866_at	CG9246	CG9246 gene product from transcript CG9246-RA	-1.19	0.00043	0.0087	7.53	8.72
1638802_at	CG31415	CG31415 gene product from transcript CG31415-RA	-1.19	0.0025	0.031	3.68	4.87
1640846_at	CG2887	CG2887 gene product from transcript CG2887-RA	-1.19	0.0017	0.023	3.34	4.53
1624192_at	r-cup	ryder cup	-1.18	8.6e-05	0.0026	3.67	4.85
1624534_at	ng1	new glue 1	-1.18	0.14	0.45	11.9	13
1625642_at			-1.18	0.14	0.45	10.1	11.2
1625891_at	CG17111	CG17111 gene product from transcript CG17111-RB	-1.18	4.9e-05	0.0017	2.29	3.47
1626534_at	tko	technical knockout	-1.18	9.8e-05	0.0029	7.96	9.15
1627168_at	CG13476	CG13476 gene product from transcript CG13476-RB	-1.18	0.18	0.53	7.86	9.04
1629307_s_at	hdc	headcase	-1.18	0.077	0.31	8.99	10.2
1630380_at	Sdr	Secreted decoy of InR	-1.18	7.3e-06	0.0004	3.7	4.88
1632324_at	TTLL3B	Tubulin tyrosine ligase-like 3B	-1.18	0.00025	0.0058	2.55	3.73
1635728_a_at	ps	pasilla	-1.18	0.0096	0.078	7.94	9.11
1638603_at	CG31909	CG31909 gene product from transcript CG31909-RC	-1.18	0.095	0.35	9.76	10.9
1640084_a_at	CG8712	CG8712 gene product from transcript CG8712-RB	-1.18	0.0081	0.07	6.79	7.97
1640205_at	CG13460	CG13460 gene product from transcript CG13460-RB	-1.18	0.0069	0.063	13	14.1
1640425_at	CG32655	CG32655 gene product from transcript CG32655-RA	-1.18	0.11	0.39	7.01	8.19
1640696_at	CG17803	CG17803 gene product from transcript CG17803-RB	-1.18	3.6e-05	0.0013	4.41	5.6
1640728_at	CG30378	CG30378 gene product from transcript CG30378-RA	-1.18	0.024	0.14	3.72	4.9
1640760_at	Syp	Syncrip	-1.18	0.029	0.16	9.3	10.5
1641237_a_at			-1.18	0.01	0.079	6.52	7.7
1641601_at	Tengl1	Testis EndoG-Like 1	-1.18	0.028	0.16	4.97	6.15
1622975_at	CG13477	CG13477 gene product from transcript CG13477-RA	-1.17	0.22	0.6	7.68	8.85
1624584_at	CG32643	CG32643 gene product from transcript CG32643-RA	-1.17	0.092	0.35	3.51	4.68
1626722_at	ms(3)76Ba	male sterile (3) 76Ba	-1.17	0.00049	0.0095	2.51	3.67
1628435_at	sqd	squid	-1.17	0.0008	0.014	9.59	10.8
1629327_at	CG5693	CG5693 gene product from transcript CG5693-RA	-1.17	0.0035	0.039	2.94	4.1
1630539_at	Topors	Topoisomerase I-interacting protein	-1.17	7.3e-05	0.0023	6.64	7.81
1632651_s_at	sut4	sugar transporter 4	-1.17	0.057	0.26	5.25	6.42
1633669_at	CG31798	CG31798 gene product from transcript CG31798-RA	-1.17	0.027	0.15	4.58	5.75
1634531_at	CG8750	CG8750 gene product from transcript CG8750-RB	-1.17	0.19	0.55	4.59	5.77
1635127_at	CG34398	CG34398 gene product from transcript CG34398-RE	-1.17	0.002	0.026	6.11	7.28
1637775_at	PpD5	Protein phosphatase D5	-1.17	0.0082	0.071	4.31	5.48
1639639_at	CG43131	CG43131 gene product from transcript CG43131-RA	-1.17	0.0059	0.056	6.77	7.94
1641450_s_at			-1.17	0.016	0.11	4.32	5.5
1623796_at	ATPsynCF6L	ATP synthase, coupling factor 6-like	-1.16	0.15	0.47	7.9	9.06
1627093_at	CR9284	ncRNA	-1.16	0.12	0.41	10.6	11.8
1627189_a_at	CG12289	CG12289 gene product from transcript CG12289-RA	-1.16	0.00071	0.013	2.69	3.85
1628164_at	Pp1-13C	Protein phosphatase 1 at 13C	-1.16	0.03	0.17	6.67	7.82
1628700_at	CG15472	CG15472 gene product from transcript CG15472-RA	-1.16	0.01	0.079	2.91	4.08
1632928_at	Fic	Fic domain-containing protein	-1.16	0.0058	0.055	4.92	6.08
1634692_at	CG18336	CG18336 gene product from transcript CG18336-RA	-1.16	0.13	0.43	7.32	8.48
1635831_at	CG14036	CG14036 gene product from transcript CG14036-RA	-1.16	0.074	0.3	6.01	7.17
1637845_at	CG31230	CG31230 gene product from transcript CG31230-RA	-1.16	0.14	0.45	5.67	6.83
1640883_a_at	CG2082	CG2082 gene product from transcript CG2082-RO	-1.16	0.0002	0.0049	3.5	4.66
1641179_at	CG4631	CG4631 gene product from transcript CG4631-RA	-1.16	0.071	0.29	6.82	7.97
1641519_at	CG14708	CG14708 gene product from transcript CG14708-RA	-1.16	0.071	0.29	7.12	8.28
1624938_at	Sprn	Spermitin	-1.15	0.043	0.21	5.36	6.51
1626470_at	twz	tiwaz	-1.15	0.068	0.29	8.88	10
1627326_a_at	Lrch	Leucine-rich-repeats and calponin homology domain protein	-1.15	0.00018	0.0045	7.22	8.38
1628348_at	CG32081	CG32081 gene product from transcript CG32081-RA	-1.15	0.1	0.36	7.5	8.65
1629041_at	CG15357	CG15357 gene product from transcript CG15357-RB	-1.15	0.12	0.41	4.74	5.89
1629535_at	CG14861	CG14861 gene product from transcript CG14861-RA	-1.15	0.046	0.22	5.61	6.76
1629911_at	CG3222	CG3222 gene product from transcript CG3222-RA	-1.15	0.12	0.41	6.82	7.96
1630121_at	ms(3)76Cc	male sterile (3) 76Cc	-1.15	0.0047	0.048	3.06	4.21
1630787_at	CG9879	CG9879 gene product from transcript CG9879-RA	-1.15	0.02	0.13	3.34	4.49
1632570_at	dati	datilografo	-1.15	0.00067	0.012	4.38	5.53
1632702_at	d-cup	davis-cup	-1.15	0.0039	0.042	2.36	3.51
1633435_a_at	CG12061	CG12061 gene product from transcript CG12061-RD	-1.15	0.0025	0.031	2.94	4.08
1633574_at	CG31820	CG31820 gene product from transcript CG31820-RB	-1.15	0.094	0.35	9.06	10.2
1634694_at	Ppm1	CG12169 gene product from transcript CG12169-RA	-1.15	0.05	0.24	6.09	7.24
1635951_at	CG7069	CG7069 gene product from transcript CG7069-RA	-1.15	0.0076	0.067	4.71	5.87
1637276_at	Pen	Pendulin	-1.15	0.00011	0.0031	11.6	12.7
1639630_at	CG32945	CG32945 gene product from transcript CG32945-RA	-1.15	0.2	0.56	5.42	6.57
1639640_at	CG32485	CG32485 gene product from transcript CG32485-RA	-1.15	0.00022	0.0052	6.44	7.59
1640404_at	Vha14-2	Vacuolar H[+] ATPase 14kD subunit 2	-1.15	0.0029	0.034	3.14	4.29
1640449_s_at	pico	CG11940 gene product from transcript CG11940-RB	-1.15	0.0033	0.037	7.27	8.42
1640512_at	nmdyn-D7	CG8362 gene product from transcript CG8362-RA	-1.15	0.0027	0.032	6.84	8
1622917_a_at	CG42355	CG42355 gene product from transcript CG42355-RD	-1.14	0.14	0.45	6.7	7.84
1623043_s_at	CG7852	CG7852 gene product from transcript CG7852-RC	-1.14	2.4e-07	2.6e-05	8.52	9.66
1623646_at	G6P	Glucose-6-Phosphatase	-1.14	0.0084	0.072	5.9	7.05
1624551_at	CG31861	CG31861 gene product from transcript CG31861-RA	-1.14	0.13	0.43	6.8	7.94
1624913_s_at	oaf	out at first	-1.14	0.0015	0.022	6.22	7.36
1625853_at	CG15124	CG15124 gene product from transcript CG15124-RA	-1.14	0.22	0.6	7.06	8.2
1625915_at	CG4375	CG4375 gene product from transcript CG4375-RA	-1.14	0.19	0.55	8.33	9.47
1627371_at	CG4744	CG4744 gene product from transcript CG4744-RA	-1.14	0.044	0.22	4.64	5.79
1627869_at	Jon25Bi	Jonah 25Bi	-1.14	1.5e-06	0.00011	10.8	12
1629410_at	CG32572	CG32572 gene product from transcript CG32572-RA	-1.14	0.0064	0.059	3.72	4.86
1630124_at	CG5514	CG5514 gene product from transcript CG5514-RB	-1.14	0.00067	0.012	4.81	5.95
1633443_s_at	CG2082	CG2082 gene product from transcript CG2082-RO	-1.14	0.08	0.32	8.53	9.67
1634295_at	hoe2	hoepel2	-1.14	0.024	0.14	6.27	7.41
1634391_at	CG18109	CG18109 gene product from transcript CG18109-RA	-1.14	0.1	0.36	5.16	6.3
1635650_at	CG42591	CG42591 gene product from transcript CG42591-RA	-1.14	0.0092	0.076	3.16	4.3
1635853_at			-1.14	0.0024	0.03	2.08	3.22
1636210_at	Poc1	Proteome of centrioles 1	-1.14	0.0006	0.011	7.45	8.59
1637051_at	RhoGAP71E	Rho GTPase activating protein at 71E	-1.14	0.0003	0.0066	5	6.14
1637322_at	pyd	polychaetoid	-1.14	0.11	0.39	8.65	9.79
1637440_at			-1.14	0.092	0.35	7.25	8.39
1638788_at	Twdlalpha	Tweedlealpha	-1.14	0.002	0.026	3.37	4.52
1640225_at			-1.14	0.001	0.016	4.39	5.53
1640598_s_at	l(3)neo38	lethal (3) neo38	-1.14	0.0081	0.07	10.8	11.9
1641126_at	CG15735	CG15735 gene product from transcript CG15735-RA	-1.14	4.9e-11	2.2e-08	9.95	11.1
1623116_at			-1.13	9.5e-11	3.7e-08	2.35	3.47
1623933_at	Sh	Shaker	-1.13	0.022	0.13	4.4	5.53
1624171_at	CG13488	CG13488 gene product from transcript CG13488-RC	-1.13	0.028	0.16	3.4	4.53
1626572_at	CG10822	CG10822 gene product from transcript CG10822-RA	-1.13	0.19	0.55	7.02	8.16
1627583_at	CG15213	CG15213 gene product from transcript CG15213-RA	-1.13	0.07	0.29	7.65	8.79
1628605_at	CG5662	CG5662 gene product from transcript CG5662-RB	-1.13	0.004	0.043	3.25	4.38
1630327_at	CG14684	CG14684 gene product from transcript CG14684-RA	-1.13	0.00015	0.0039	2.93	4.06
1631209_at	Cht12	CG30293 gene product from transcript CG30293-RA	-1.13	0.028	0.16	5.32	6.45
1633168_at	CG2574	CG2574 gene product from transcript CG2574-RA	-1.13	0.064	0.27	5.99	7.12
1634957_at	Dh44	Diuretic hormone 44	-1.13	0.023	0.14	4.41	5.55
1635629_at	CG34274	CG34274 gene product from transcript CG34274-RA	-1.13	0.053	0.24	3.81	4.94
1637121_at	Rbp4	RNA-binding protein 4	-1.13	0.012	0.09	6.51	7.64
1638699_at	CG6470	CG6470 gene product from transcript CG6470-RB	-1.13	0.085	0.33	5.28	6.41
1639413_at	ocn	ocnus	-1.13	0.11	0.39	10.9	12.1
1640208_s_at	Antp	Antennapedia	-1.13	0.073	0.3	5.52	6.65
1641384_a_at	CG11327	CG11327 gene product from transcript CG11327-RA	-1.13	0.11	0.39	8.13	9.26
1622997_at	CG34367	CG34367 gene product from transcript CG34367-RC	-1.12	2.1e-07	2.3e-05	2.07	3.18
1627164_at	FLASH	FLASH ortholog	-1.12	8.1e-05	0.0025	3.23	4.35
1627943_at	Ilp3	Insulin-like peptide 3	-1.12	0.016	0.11	3.58	4.7
1628778_at	ITP	Ion transport peptide	-1.12	0.0018	0.024	7.87	8.99
1629303_at	CG32832	CG32832 gene product from transcript CG32832-RB	-1.12	0.17	0.51	6.31	7.43
1629344_at	CG4730	CG4730 gene product from transcript CG4730-RA	-1.12	0.0011	0.017	3.91	5.03
1629763_at	CG11262	CG11262 gene product from transcript CG11262-RA	-1.12	0.00051	0.0098	2.71	3.83
1630207_at	CG16972	CG16972 gene product from transcript CG16972-RA	-1.12	0.025	0.15	8.34	9.46
1630629_at	Atg8b	Autophagy-related 8b	-1.12	0.19	0.55	7.84	8.96
1634624_at	CG16719	CG16719 gene product from transcript CG16719-RA	-1.12	0.17	0.51	8.01	9.13
1635076_at	CG12674	CG12674 gene product from transcript CG12674-RA	-1.12	0.083	0.32	6.48	7.6
1635400_at	dtr	defective transmitter release	-1.12	0.08	0.32	6.22	7.34
1637740_at	CG11404	CG11404 gene product from transcript CG11404-RA	-1.12	0.064	0.27	4.48	5.6
1638551_at	CG13171	CG13171 gene product from transcript CG13171-RA	-1.12	0.072	0.3	3.06	4.17
1640227_at	Non1	Novel nucleolar protein 1	-1.12	1.4e-10	5.2e-08	10.8	11.9
1624605_at	CG34175	CG34175 gene product from transcript CG34175-RA	-1.11	0.00067	0.012	2.67	3.78
1624880_at	CG8813	CG8813 gene product from transcript CG8813-RA	-1.11	0.18	0.53	6.56	7.67
1625294_at	ng3	new glue 3	-1.11	0.045	0.22	12.2	13.4
1626028_at	CG4783	CG4783 gene product from transcript CG4783-RA	-1.11	0.16	0.49	6.97	8.09
1627891_at	CG12725	CG12725 gene product from transcript CG12725-RA	-1.11	0.058	0.26	4.87	5.98
1628593_at	CG33252	CG33252 gene product from transcript CG33252-RA	-1.11	0.22	0.6	6.47	7.58
1628681_at	CG31128	CG31128 gene product from transcript CG31128-RA	-1.11	0.089	0.34	4	5.11
1629125_at	Gp210	Gp210 ortholog (H. sapiens)	-1.11	6.2e-05	0.002	5.04	6.15
1630553_at	ItgaPS5	Integrin alphaPS5 subunit	-1.11	0.0048	0.049	1.9	3.01
1630570_at	CG13003	CG13003 gene product from transcript CG13003-RB	-1.11	0.033	0.18	8.17	9.28
1631128_s_at	CG9016	CG9016 gene product from transcript CG9016-RB	-1.11	0.23	0.62	8.83	9.94
1631303_s_at	NK7.1	CG8524 gene product from transcript CG8524-RC	-1.11	0.012	0.09	6.31	7.43
1631935_at	CG32487	CG32487 gene product from transcript CG32487-RA	-1.11	0.026	0.15	3.2	4.31
1633800_s_at	CG10089	CG10089 gene product from transcript CG10089-RE	-1.11	0.035	0.18	6.75	7.86
1634128_at	CG15876	CG15876 gene product from transcript CG15876-RA	-1.11	0.066	0.28	4.22	5.34
1634711_at			-1.11	0.003	0.035	2.79	3.9
1634964_at	CG7794	CG7794 gene product from transcript CG7794-RA	-1.11	0.0022	0.028	3.67	4.79
1636525_at	CG13541	CG13541 gene product from transcript CG13541-RB	-1.11	0.002	0.026	3.33	4.44
1637728_at	CG8508	CG8508 gene product from transcript CG8508-RA	-1.11	0.17	0.51	6.56	7.67
1637869_at	rdo	reduced ocelli	-1.11	0.12	0.41	7.81	8.93
1638317_at	CG8097	CG8097 gene product from transcript CG8097-RB	-1.11	0.0089	0.074	7.03	8.14
1638548_at	CG15452	CG15452 gene product from transcript CG15452-RA	-1.11	0.11	0.39	5.36	6.48
1640850_at	cindr	CIN85 and CD2AP orthologue	-1.11	1.4e-05	0.00068	2.64	3.74
1623415_at	dl	dorsal	-1.1	0.042	0.21	8.22	9.32
1623978_at	CG10862	CG10862 gene product from transcript CG10862-RA	-1.1	0.046	0.22	6.83	7.93
1625411_at			-1.1	4.7e-08	6.8e-06	2.43	3.53
1629944_at	CG12814	CG12814 gene product from transcript CG12814-RC	-1.1	0.0029	0.034	5.78	6.88
1630277_at	CG30048	CG30048 gene product from transcript CG30048-RD	-1.1	1.1e-05	0.00055	2.46	3.56
1630498_at			-1.1	0.0018	0.024	3.04	4.14
1632017_at	Muc26B	Mucin 26B	-1.1	0.15	0.47	11.9	13
1632294_at	sens	senseless	-1.1	0.0046	0.047	6.96	8.07
1632295_s_at			-1.1	0.12	0.41	6.76	7.86
1634196_at	CG9777	CG9777 gene product from transcript CG9777-RA	-1.1	0.031	0.17	5.78	6.88
1634629_at	CG13359	CG13359 gene product from transcript CG13359-RA	-1.1	0.00018	0.0045	3	4.1
1634939_at	CG13077	CG13077 gene product from transcript CG13077-RA	-1.1	0.33	0.76	3.48	4.58
1637127_at	CG10958	CG10958 gene product from transcript CG10958-RA	-1.1	0.0024	0.03	6.99	8.09
1637139_at	nab	CG33545 gene product from transcript CG33545-RC	-1.1	5.1e-05	0.0018	3.25	4.34
1637643_at	FucTB	CG4435 gene product from transcript CG4435-RD	-1.1	0.0019	0.025	7.59	8.68
1638653_a_at	CG9932	CG9932 gene product from transcript CG9932-RE	-1.1	0.0056	0.054	11.2	12.4
1639193_a_at	CG1971	CG1971 gene product from transcript CG1971-RA	-1.1	0.072	0.3	5.13	6.24
1641720_at	CG15035	CG15035 gene product from transcript CG15035-RA	-1.1	0.072	0.3	4.6	5.7
1623501_at	eIF4E-7	CG32859 gene product from transcript CG32859-RA	-1.09	0.057	0.26	5.63	6.73
1624143_a_at	CG12071	CG12071 gene product from transcript CG12071-RE	-1.09	0.056	0.25	6.67	7.76
1625330_at	CG12126	CG12126 gene product from transcript CG12126-RA	-1.09	0.061	0.27	4.25	5.33
1626092_at	CR32690	ncRNA	-1.09	0.16	0.49	9.65	10.7
1626462_at	CG7691	CG7691 gene product from transcript CG7691-RA	-1.09	0.007	0.063	3.62	4.7
1627828_s_at			-1.09	0.0023	0.029	5.82	6.91
1630146_at	CG43861	CG43861 gene product from transcript CG43861-RD	-1.09	0.00021	0.005	2.42	3.52
1630460_at	CG15873	CG15873 gene product from transcript CG15873-RA	-1.09	0.00017	0.0044	2.75	3.84
1630811_at	CG31624	CG31624 gene product from transcript CG31624-RC	-1.09	0.1	0.36	9.25	10.3
1632200_s_at			-1.09	5.9e-06	0.00034	5.52	6.61
1633180_at	exu	exuperantia	-1.09	0.072	0.3	10.8	11.9
1636223_at	Hex-t1	CG33102 gene product from transcript CG33102-RA	-1.09	0.0012	0.019	2.59	3.68
1637368_at	CG9406	CG9406 gene product from transcript CG9406-RA	-1.09	0.041	0.21	4.34	5.44
1637754_at	CG9458	CG9458 gene product from transcript CG9458-RA	-1.09	0.15	0.47	5.94	7.03
1640752_at	CG43121	CG43121 gene product from transcript CG43121-RA	-1.09	0.12	0.41	6.33	7.42
1641109_at	obst-B	obstructor-B	-1.09	0.0025	0.031	8.38	9.47
1623046_at	CG32727	CG32727 gene product from transcript CG32727-RA	-1.08	0.037	0.19	4.06	5.15
1627008_at	CG15034	CG15034 gene product from transcript CG15034-RB	-1.08	0.047	0.23	5.94	7.02
1627952_a_at	ND-51L2	NADH dehydrogenase (ubiquinone) 51 kDa subunit-like 2	-1.08	0.00017	0.0044	2.39	3.47
1629681_x_at	CG44774	CG44774 gene product from transcript CG44774-RH	-1.08	0.0015	0.022	9.77	10.8
1631140_at	Rab9Fb	Rab at 9Fb	-1.08	0.015	0.1	2.5	3.58
1631626_at	aub	aubergine	-1.08	0.0025	0.031	4.28	5.36
1632466_at			-1.08	5.5e-06	0.00032	8.32	9.41
1633481_at	NijC	Ninjurin C	-1.08	0.068	0.29	7.93	9.01
1636753_at	CG7094	CG7094 gene product from transcript CG7094-RA	-1.08	0.11	0.39	6	7.08
1636765_at	mod(mdg4)	modifier of mdg4	-1.08	0.00067	0.012	4.32	5.4
1638337_at	ct	cut	-1.08	0.015	0.1	4.93	6.01
1638912_s_at	Hrb98DE	Heterogeneous nuclear ribonucleoprotein at 98DE	-1.08	0.0015	0.022	7.3	8.38
1638933_at	mus304	mutagen-sensitive 304	-1.08	4e-06	0.00025	5.52	6.6
1639126_at	CG31874	CG31874 gene product from transcript CG31874-RA	-1.08	0.0074	0.066	3.22	4.3
1639688_at			-1.08	0.0005	0.0097	3.48	4.56
1639782_at	CG6931	CG6931 gene product from transcript CG6931-RA	-1.08	0.0012	0.019	2.69	3.77
1640336_at	CG11656	CG11656 gene product from transcript CG11656-RA	-1.08	0.11	0.39	5.7	6.78
1640350_at	fau	CG45077 gene product from transcript CG45077-RA	-1.08	0.013	0.095	10.5	11.6
1640555_at	CG14668	CG14668 gene product from transcript CG14668-RA	-1.08	0.054	0.25	4.7	5.78
1623346_at	CG2861	CG2861 gene product from transcript CG2861-RE	-1.07	0.19	0.55	7.25	8.32
1623542_at	CG11373	CG11373 gene product from transcript CG11373-RA	-1.07	0.18	0.53	7.8	8.87
1626386_at			-1.07	0.00035	0.0075	10.8	11.9
1628946_at	lola	longitudinals lacking	-1.07	0.13	0.43	7.36	8.42
1629347_at	klu	klumpfuss	-1.07	0.0051	0.051	5.83	6.9
1631120_at	mbl	CG33197 gene product from transcript CG33197-RP	-1.07	0.13	0.43	4.75	5.82
1631829_at	CG15719	CG15719 gene product from transcript CG15719-RD	-1.07	0.072	0.3	3.83	4.9
1632216_at	CanA1	Calcineurin A1	-1.07	0.067	0.28	8.27	9.33
1632852_s_at	Gs1	Glutamine synthetase 1	-1.07	0.063	0.27	12.8	13.8
1633020_at	unk	unkempt	-1.07	0.0014	0.021	9.91	11
1633123_at	CG7201	CG7201 gene product from transcript CG7201-RA	-1.07	0.026	0.15	3.42	4.49
1633526_at	Sox15	Sox box protein 15	-1.07	1.8e-06	0.00013	2.78	3.85
1637136_at	laf	labial associated factor	-1.07	0.00045	0.009	2.35	3.41
1638972_at	Best3	Bestrophin 3	-1.07	0.0065	0.06	3.9	4.97
1639319_at	SkpF	SKP1-related F	-1.07	0.1	0.36	4.67	5.74
1639703_s_at	CG10936	CG10936 gene product from transcript CG10936-RA	-1.07	0.0086	0.073	7.41	8.48
1639883_at	fz	frizzled	-1.07	0.024	0.14	3.08	4.14
1639891_at	CG13733	CG13733 gene product from transcript CG13733-RA	-1.07	0.053	0.24	5.7	6.77
1639959_at	CG42272	CG42272 gene product from transcript CG42272-RC	-1.07	1.6e-05	0.00075	3.29	4.36
1624405_a_at	CG7059	CG7059 gene product from transcript CG7059-RA	-1.06	0.02	0.13	5.25	6.31
1625626_at	CG4438	CG4438 gene product from transcript CG4438-RB	-1.06	0.17	0.51	6.48	7.54
1626139_at	CG13131	CG13131 gene product from transcript CG13131-RA	-1.06	0.0061	0.057	2.74	3.79
1626168_at	ATPsynGL	ATP synthase, subunit G-like	-1.06	0.069	0.29	8.04	9.1
1628034_at	LS2	Large Subunit 2	-1.06	0.012	0.09	2.65	3.7
1628337_at	UQCR-11L	Ubiquinol-cytochrome c reductase 11 kDa subunit-like	-1.06	0.017	0.11	7.4	8.46
1628671_a_at	sls	sallimus	-1.06	0.25	0.65	9.14	10.2
1633117_at	CG12395	CG12395 gene product from transcript CG12395-RA	-1.06	0.017	0.11	3.85	4.91
1633970_at			-1.06	0.0051	0.051	2.86	3.93
1635550_at	CG10317	CG10317 gene product from transcript CG10317-RD	-1.06	0.19	0.55	3.85	4.91
1637734_at	Tep1	Thioester-containing protein 1	-1.06	0.22	0.6	6.32	7.38
1639927_at	h-cup	heineken-cup	-1.06	0.0024	0.03	2.59	3.65
1640543_at	CG18132	CG18132 gene product from transcript CG18132-RA	-1.06	0.14	0.45	3.57	4.63
1640638_at	Rpt4R	Regulatory particle triple-A ATPase 4-related	-1.06	0.016	0.11	5.11	6.17
1641002_at	cep290	CG13889 gene product from transcript CG13889-RB	-1.06	0.0055	0.054	2.63	3.69
1623040_at	CG4449	CG4449 gene product from transcript CG4449-RB	-1.05	0.0017	0.023	8.36	9.41
1623085_at	CG12637	CG12637 gene product from transcript CG12637-RA	-1.05	0.075	0.3	4.06	5.11
1626003_s_at	ste24c	ste24c prenyl protease type I	-1.05	0.12	0.41	5.12	6.16
1627901_a_at	CG9692	CG9692 gene product from transcript CG9692-RB	-1.05	0.02	0.13	4.62	5.67
1629496_at	l(3)L1231	lethal (3) L1231	-1.05	0.0022	0.028	8.54	9.58
1630512_at	corolla	CG8316 gene product from transcript CG8316-RB	-1.05	0.062	0.27	6.36	7.42
1632098_at	CG4364	CG4364 gene product from transcript CG4364-RA	-1.05	6.4e-07	5.7e-05	10.1	11.2
1632492_at	CG5062	CG5062 gene product from transcript CG5062-RA	-1.05	0.054	0.25	3.81	4.86
1633158_at	CG10761	CG10761 gene product from transcript CG10761-RA	-1.05	0.04	0.2	4.59	5.64
1633576_s_at	CG1910	CG1910 gene product from transcript CG1910-RA	-1.05	0.00046	0.0092	9.02	10.1
1635971_at	CG31525	CG31525 gene product from transcript CG31525-RA	-1.05	0.17	0.51	6.38	7.42
1636453_at	CG4988	CG4988 gene product from transcript CG4988-RA	-1.05	0.089	0.34	5.51	6.55
1636589_s_at			-1.05	0.2	0.56	5.22	6.27
1637826_at	CG10623	CG10623 gene product from transcript CG10623-RC	-1.05	0.0015	0.022	11	12.1
1637957_s_at	Rbp9	RNA-binding protein 9	-1.05	0.03	0.17	8.79	9.84
1638571_at	CG32588	CG32588 gene product from transcript CG32588-RA	-1.05	0.19	0.55	6.04	7.09
1638807_s_at	CG4829	CG4829 gene product from transcript CG4829-RB	-1.05	0.00037	0.0078	6.77	7.82
1639489_at			-1.05	0.12	0.41	8.76	9.81
1640212_at	CG32228	CG32228 gene product from transcript CG32228-RA	-1.05	0.028	0.16	3.67	4.72
1640483_at	Efhc1.1	EFHC1 homologue 1	-1.05	0.0074	0.066	4.26	5.32
1640991_at	CG32091	CG32091 gene product from transcript CG32091-RB	-1.05	0.0094	0.077	8.6	9.65
1641508_s_at	Tsp42Eh	Tetraspanin 42Eh	-1.05	0.0026	0.031	8.34	9.39
1623766_at	CG14054	CG14054 gene product from transcript CG14054-RA	-1.04	0.0003	0.0066	2.16	3.2
1627191_a_at	ena	enabled	-1.04	0.012	0.09	8.59	9.63
1629420_at	CG43996	CG43996 gene product from transcript CG43996-RA	-1.04	0.024	0.14	2.72	3.75
1629928_a_at	CG32141	CG32141 gene product from transcript CG32141-RA	-1.04	0.1	0.36	5.84	6.88
1629952_at	CG15227	CG15227 gene product from transcript CG15227-RB	-1.04	0.068	0.29	5.68	6.72
1630561_at	CG13641	CG13641 gene product from transcript CG13641-RA	-1.04	0.21	0.58	12	13.1
1630729_at	tefu	telomere fusion	-1.04	0.021	0.13	5.27	6.31
1632843_at	Ucp4C	CG9064 gene product from transcript CG9064-RA	-1.04	0.0083	0.071	2.97	4.01
1634167_a_at	sage	salivary gland-expressed bHLH	-1.04	0.067	0.28	9.82	10.9
1634246_at	CG11319	CG11319 gene product from transcript CG11319-RA	-1.04	0.00039	0.0081	4.45	5.49
1634495_s_at	lola	longitudinals lacking	-1.04	0.0078	0.068	4.82	5.86
1635766_at	Fs(2)Ket	Female sterile (2) Ketel	-1.04	0.082	0.32	8.36	9.4
1636461_at	CG3630	CG3630 gene product from transcript CG3630-RD	-1.04	0.0032	0.037	9.2	10.2
1636625_at	krimp	krimper	-1.04	0.0028	0.033	3.3	4.35
1639029_at	mei-S332	meiotic from via Salaria 332	-1.04	0.0013	0.02	6.56	7.6
1639042_at	CG6414	CG6414 gene product from transcript CG6414-RB	-1.04	0.013	0.095	5.72	6.76
1639313_at	CG17650	CG17650 gene product from transcript CG17650-RA	-1.04	0.098	0.36	7.34	8.37
1640485_at	CG7616	CG7616 gene product from transcript CG7616-RA	-1.04	0.0043	0.045	6.32	7.36
1622940_at	CG12698	CG12698 gene product from transcript CG12698-RA	-1.03	0.038	0.19	5.22	6.25
1623894_a_at	CG8086	CG8086 gene product from transcript CG8086-RK	-1.03	0.019	0.12	6	7.03
1623935_at	sxe2	sex-specific enzyme 2	-1.03	0.11	0.39	3.87	4.9
1625201_s_at	CG17230	CG17230 gene product from transcript CG17230-RA	-1.03	0.026	0.15	6.29	7.32
1625567_a_at	CG18223	CG18223 gene product from transcript CG18223-RA	-1.03	0.001	0.016	3.01	4.05
1630388_at	CG31050	CG31050 gene product from transcript CG31050-RB	-1.03	0.15	0.47	6.34	7.37
1630483_a_at	CG7546	CG7546 gene product from transcript CG7546-RH	-1.03	9.9e-05	0.0029	6.58	7.62
1630717_s_at	cg	combgap	-1.03	0.00016	0.0041	6.38	7.42
1630988_at	CG31347	CG31347 gene product from transcript CG31347-RA	-1.03	0.14	0.45	4.02	5.05
1631311_at	haf	hattifattener	-1.03	0.0013	0.02	2.28	3.31
1631662_a_at	Ank2	Ankyrin 2	-1.03	5.6e-05	0.0019	3.2	4.23
1634594_at	CG17738	CG17738 gene product from transcript CG17738-RA	-1.03	0.025	0.15	13.2	14.2
1634994_a_at	RacGAP84C	Rac GTPase activating protein at 84C	-1.03	0.006	0.057	2.55	3.58
1636035_at	beat-IIa	beaten path IIa	-1.03	0.0048	0.049	4.73	5.76
1636491_at	CG3955	CG3955 gene product from transcript CG3955-RA	-1.03	0.00011	0.0031	3.45	4.48
1636564_at	CG14757	CG14757 gene product from transcript CG14757-RA	-1.03	0.056	0.25	6.44	7.48
1637897_at	CycT	Cyclin T	-1.03	0.022	0.13	6.68	7.71
1641702_at	CG6614	CG6614 gene product from transcript CG6614-RC	-1.03	0.03	0.17	3.22	4.24
1624457_at	CG5906	CG5906 gene product from transcript CG5906-RA	-1.02	0.17	0.51	4.36	5.38
1624891_at	reb	rebuf	-1.02	0.00027	0.0061	11	12
1626131_at	CG11362	CG11362 gene product from transcript CG11362-RA	-1.02	0.044	0.22	3.37	4.39
1626387_s_at			-1.02	0.05	0.24	3.29	4.31
1627005_at	Reg-5	Rhythmically expressed gene 5	-1.02	0.047	0.23	9.94	11
1630092_at	CG13088	CG13088 gene product from transcript CG13088-RA	-1.02	0.021	0.13	7.5	8.52
1630309_s_at	Imp	IGF-II mRNA-binding protein	-1.02	0.13	0.43	9.54	10.6
1633150_a_at			-1.02	0.2	0.56	6.5	7.53
1636312_at	CG12038	CG12038 gene product from transcript CG12038-RA	-1.02	0.0019	0.025	4.61	5.62
1637126_at	CG4983	CG4983 gene product from transcript CG4983-RB	-1.02	0.14	0.45	7.16	8.18
1637940_s_at	CG4452	CG4452 gene product from transcript CG4452-RE	-1.02	0.0015	0.022	9.62	10.6
1637975_at	Dhc36C	Dynein heavy chain at 36C	-1.02	0.0013	0.02	2.95	3.96
1638321_s_at	CG4847	CG4847 gene product from transcript CG4847-RA	-1.02	0.12	0.41	11.3	12.3
1638375_at	Tim17b2	Translocase inner membrane 17	-1.02	0.11	0.39	9	10
1640020_at	Pdcd4	Programmed cell death 4 ortholog	-1.02	2.7e-05	0.0011	10	11
1623992_at	tbrd-2	testis-specifically expressed bromodomain containing protein-2	-1.01	0.1	0.36	4.84	5.86
1624125_at	ft	fat	-1.01	0.0053	0.052	11.3	12.3
1624321_at	Rac2	CG8556 gene product from transcript CG8556-RB	-1.01	0.0043	0.045	8.29	9.3
1625826_at	CG7514	CG7514 gene product from transcript CG7514-RA	-1.01	0.0011	0.017	2.41	3.42
1626026_at	CG5342	CG5342 gene product from transcript CG5342-RB	-1.01	6.3e-06	0.00035	2.59	3.6
1626715_at	CG5084	CG5084 gene product from transcript CG5084-RB	-1.01	0.0093	0.076	12	13
1627733_at	CG12347	CG12347 gene product from transcript CG12347-RA	-1.01	4.2e-05	0.0015	2.49	3.5
1628559_at	CG43318	CG43318 gene product from transcript CG43318-RA	-1.01	0.064	0.27	4.93	5.93
1632945_at	Msp300	Muscle-specific protein 300 kDa	-1.01	0.16	0.49	10.9	11.9
1633534_s_at	mura	murashka	-1.01	0.022	0.13	7.25	8.27
1634087_at	CG1311	CG1311 gene product from transcript CG1311-RA	-1.01	1.1e-06	8.9e-05	8.64	9.65
1635255_at	CG9173	CG9173 gene product from transcript CG9173-RA	-1.01	0.011	0.085	2.81	3.82
1635579_at	CG2209	CG2209 gene product from transcript CG2209-RA	-1.01	0.14	0.45	4.03	5.04
1638659_at	CG11703	CG11703 gene product from transcript CG11703-RA	-1.01	0.0035	0.039	2.69	3.7
1639306_s_at	Hipk	Homeodomain interacting protein kinase	-1.01	0.022	0.13	9.66	10.7
1639869_a_at	Ppi1	Protein phosphatase 1c interacting protein 1	-1.01	0.054	0.25	5.09	6.1
1640535_s_at	CG43098	CG43098 gene product from transcript CG43098-RA	-1.01	0.2	0.56	4.74	5.75
1623431_at	CG13423	CG13423 gene product from transcript CG13423-RA	-1	0.007	0.063	3.16	4.16
1624020_at	mod(mdg4)	modifier of mdg4	-1	3.8e-05	0.0014	6.02	7.01
1624252_s_at			-1	0.013	0.095	9.48	10.5
1625005_s_at	Ant2	Adenine nucleotide translocase 2	-1	0.0034	0.038	7.56	8.56
1626032_at	schuy	schumacher-levy	-1	0.083	0.32	4.36	5.36
1627110_at	Elp2	Elongator complex protein 2	-1	0.00072	0.013	6.33	7.33
1628666_at	CG3328	CG3328 gene product from transcript CG3328-RB	-1	0.0002	0.0049	8.05	9.05
1629163_at	CG17764	CG17764 gene product from transcript CG17764-RA	-1	0.00049	0.0095	2.64	3.64
1630071_at	CG34210	CG34210 gene product from transcript CG34210-RA	-1	0.056	0.25	2.15	3.15
1630967_at	CG13385	CG13385 gene product from transcript CG13385-RA	-1	0.032	0.17	2.8	3.79
1631285_at	Tsp5D	Tetraspanin 5D	-1	0.16	0.49	3.15	4.15
1631414_at	CG11313	CG11313 gene product from transcript CG11313-RC	-1	0.026	0.15	11.6	12.6
1631480_at	CG2652	CG2652 gene product from transcript CG2652-RA	-1	0.021	0.13	5.52	6.52
1634992_s_at	CG9821	CG9821 gene product from transcript CG9821-RC	-1	0.088	0.34	11.5	12.5
1635211_at	sbb	scribbler	-1	1.8e-05	0.0008	10.4	11.4
1635857_at	CG10919	CG10919 gene product from transcript CG10919-RA	-1	0.17	0.51	6.1	7.1
1636145_at	Spn28Dc	Serpin 28Dc	-1	0.0033	0.037	5.54	6.55
1637987_at	eIF4G2	eukaryotic translation initiation factor 4G2	-1	0.065	0.28	10.2	11.2
1639143_at	CG32302	CG32302 gene product from transcript CG32302-RA	-1	0.021	0.13	11.6	12.6
1639960_at	COX6AL	Cytochrome c oxidase subunit 6A-like	-1	0.097	0.36	5.44	6.43
1641335_at	CG1571	CG1571 gene product from transcript CG1571-RA	-1	0.00076	0.013	2.62	3.62
1624608_s_at	cpo	couch potato	-0.99	0.084	0.33	5.43	6.42
1626773_s_at	CG43164	CG43164 gene product from transcript CG43164-RC	-0.99	7.4e-07	6.4e-05	10.8	11.8
1631166_at	CG17440	CG17440 gene product from transcript CG17440-RA	-0.99	0.0018	0.024	2.83	3.82
1631871_at	ACXC	CG5983 gene product from transcript CG5983-RB	-0.99	0.1	0.36	5.44	6.43
1633154_at	snky	sneaky	-0.99	0.0016	0.023	2.65	3.64
1633201_at	CG8245	CG8245 gene product from transcript CG8245-RA	-0.99	0.0075	0.066	7.34	8.33
1633584_at	CG17843	CG17843 gene product from transcript CG17843-RA	-0.99	0.00045	0.009	6.44	7.43
1633611_s_at	CG44838	CG44838 gene product from transcript CG44838-RE	-0.99	2.1e-05	0.00089	6.73	7.72
1634304_a_at	CG17233	CG17233 gene product from transcript CG17233-RG	-0.99	8e-05	0.0025	7.5	8.49
1635056_at	CG18810	CG18810 gene product from transcript CG18810-RA	-0.99	0.16	0.49	5.75	6.73
1635811_at	rux	roughex	-0.99	0.0083	0.071	6.64	7.64
1636523_at	CG7276	CG7276 gene product from transcript CG7276-RB	-0.99	0.19	0.55	4.07	5.06
1639093_s_at	Tom70	Translocase of outer membrane 70	-0.99	0.00015	0.0039	7.38	8.37
1623316_at	CG14785	CG14785 gene product from transcript CG14785-RA	-0.98	0.00092	0.015	3.44	4.43
1625065_s_at	SK	small conductance calcium-activated potassium channel	-0.98	0.15	0.47	6.22	7.2
1625108_a_at	Lim3	CG10699 gene product from transcript CG10699-RF	-0.98	0.0024	0.03	6.45	7.42
1625170_at	CG8001	CG8001 gene product from transcript CG8001-RA	-0.98	0.00018	0.0045	7.01	7.98
1626328_at	CG32259	CG32259 gene product from transcript CG32259-RD	-0.98	0.075	0.3	8.26	9.25
1628998_at	CG31907	CG31907 gene product from transcript CG31907-RB	-0.98	0.075	0.3	8.31	9.29
1629418_s_at	sei	seizure	-0.98	0.0015	0.022	5.25	6.23
1629951_at	CG9863	CG9863 gene product from transcript CG9863-RB	-0.98	0.089	0.34	3.64	4.62
1630325_at	CG15262	CG15262 gene product from transcript CG15262-RA	-0.98	0.033	0.18	5.97	6.95
1630408_s_at	CG7033	CG7033 gene product from transcript CG7033-RA	-0.98	4.8e-07	4.6e-05	11.7	12.7
1631998_at	CG3473	CG3473 gene product from transcript CG3473-RB	-0.98	0.14	0.45	5.77	6.75
1632829_at	CG10730	CG10730 gene product from transcript CG10730-RC	-0.98	0.0018	0.024	3.47	4.44
1634052_s_at	mod(mdg4)	modifier of mdg4	-0.98	6.9e-05	0.0022	4.47	5.44
1634727_a_at	thr	three rows	-0.98	0.00022	0.0052	3.68	4.66
1635923_at	sunz	sungrazer	-0.98	0.086	0.33	3.39	4.37
1636335_at			-0.98	0.021	0.13	2.94	3.91
1638032_at	CG14921	CG14921 gene product from transcript CG14921-RA	-0.98	0.042	0.21	5.2	6.19
1638800_a_at	CG14154	CG14154 gene product from transcript CG14154-RA	-0.98	0.21	0.58	5.05	6.03
1639258_at	CG7335	CG7335 gene product from transcript CG7335-RA	-0.98	2.1e-07	2.3e-05	3.77	4.76
1639273_s_at	vri	vrille	-0.98	0.16	0.49	10.3	11.3
1639817_at	Roc1b	Regulator of cullins 1b	-0.98	0.06	0.26	5.25	6.22
1640104_at	RpS5b	Ribosomal protein S5b	-0.98	0.009	0.075	8.85	9.83
1623465_at	CG6138	CG6138 gene product from transcript CG6138-RA	-0.97	0.2	0.56	6.09	7.05
1623482_at	CG9072	CG9072 gene product from transcript CG9072-RA	-0.97	0.055	0.25	4.98	5.96
1624300_s_at	nmo	nemo	-0.97	0.095	0.35	9.5	10.5
1624456_at	CG17154	CG17154 gene product from transcript CG17154-RA	-0.97	0.24	0.63	5.02	5.99
1624609_at	CG31279	CG31279 gene product from transcript CG31279-RD	-0.97	0.015	0.1	3.77	4.75
1626454_at	CycB3	Cyclin B3	-0.97	0.003	0.035	7.41	8.38
1628882_at	CG7378	CG7378 gene product from transcript CG7378-RC	-0.97	0.0046	0.047	8.29	9.26
1629445_at	mtrm	matrimony	-0.97	0.0011	0.017	2.24	3.21
1632787_a_at			-0.97	0.056	0.25	3.69	4.67
1633846_at	CG15523	CG15523 gene product from transcript CG15523-RA	-0.97	0.0051	0.051	7.1	8.07
1636999_a_at	MESK2	Misexpression suppressor of KSR 2	-0.97	1.4e-05	0.00068	6.86	7.84
1641204_at	CG14864	CG14864 gene product from transcript CG14864-RB	-0.97	0.11	0.39	3.55	4.52
1626155_at	CG14579	CG14579 gene product from transcript CG14579-RA	-0.96	0.18	0.53	5.55	6.5
1627666_at	CG10979	CG10979 gene product from transcript CG10979-RB	-0.96	0.0023	0.029	4.15	5.11
1628274_a_at			-0.96	0.012	0.09	2.99	3.95
1629510_at	CG4294	CG4294 gene product from transcript CG4294-RB	-0.96	0.007	0.063	6.15	7.11
1629715_at	Gie	GTPase indispensable for equal segregation of chromosomes	-0.96	0.00047	0.0093	8.38	9.34
1632645_at	CG13330	CG13330 gene product from transcript CG13330-RA	-0.96	0.0095	0.078	4.09	5.05
1635122_at	CG34300	CG34300 gene product from transcript CG34300-RA	-0.96	0.02	0.13	2.54	3.5
1637398_a_at	capu	cappuccino	-0.96	0.00078	0.013	8.1	9.06
1638041_at	mod(mdg4)	modifier of mdg4	-0.96	1.4e-05	0.00068	4.09	5.05
1639003_at	CG13137	CG13137 gene product from transcript CG13137-RB	-0.96	0.00025	0.0058	2.17	3.13
1640043_s_at			-0.96	3.7e-06	0.00023	9.06	10
1640511_at	CG30075	CG30075 gene product from transcript CG30075-RA	-0.96	0.11	0.39	4.72	5.68
1622976_at	mod(mdg4)	modifier of mdg4	-0.95	0.00035	0.0075	5.4	6.35
1623672_at	CG42570	CG42570 gene product from transcript CG42570-RA	-0.95	0.092	0.35	4.5	5.45
1624440_at			-0.95	0.0024	0.03	2.85	3.8
1626606_at	blanks	CG10630 gene product from transcript CG10630-RA	-0.95	0.11	0.39	9.73	10.7
1627514_at	CG14294	CG14294 gene product from transcript CG14294-RA	-0.95	0.23	0.62	4.85	5.8
1629489_at	CG5111	CG5111 gene product from transcript CG5111-RA	-0.95	0.12	0.41	5.35	6.3
1629660_at	CG11379	CG11379 gene product from transcript CG11379-RB	-0.95	0.019	0.12	2.88	3.83
1634809_s_at	CG44252	CG44252 gene product from transcript CG44252-RE	-0.95	0.0013	0.02	3.04	3.99
1636270_at	Prosalpha3T	Proteasome alpha3 subunit, Testis-specific	-0.95	0.039	0.2	2.65	3.6
1637478_s_at	heph	hephaestus	-0.95	0.003	0.035	11.7	12.7
1637608_at	Ppt1	Palmitoyl-protein thioesterase 1	-0.95	0.0018	0.024	7.48	8.43
1640343_at	CG14106	CG14106 gene product from transcript CG14106-RA	-0.95	0.01	0.079	3.18	4.13
1641265_at	tty	tweety	-0.95	0.049	0.23	3.06	4.01
1623173_at	CG10013	CG10013 gene product from transcript CG10013-RA	-0.94	0.051	0.24	5.36	6.3
1623241_s_at	NT5E-2	Ecto-5'-nucleotidase 2	-0.94	0.38	0.81	9.52	10.4
1623904_a_at	Rpt3R	Regulatory particle triple-A ATPase 3-related	-0.94	0.093	0.35	7.13	8.07
1625462_s_at	CG31221	CG31221 gene product from transcript CG31221-RA	-0.94	0.019	0.12	3.11	4.05
1627272_at	CG30380	CG30380 gene product from transcript CG30380-RA	-0.94	0.15	0.47	5.25	6.19
1631270_at	nht	no hitter	-0.94	0.18	0.53	4.67	5.61
1634406_at	CG32982	CG32982 gene product from transcript CG32982-RF	-0.94	0.017	0.11	5.68	6.62
1634458_at	CG31635	CG31635 gene product from transcript CG31635-RG	-0.94	0.0034	0.038	2.27	3.2
1634468_at	CG13397	CG13397 gene product from transcript CG13397-RB	-0.94	0.032	0.17	6.75	7.69
1634595_at	CG10934	CG10934 gene product from transcript CG10934-RA	-0.94	0.16	0.49	6.69	7.63
1635631_a_at	Rab3-GAP	Rab3 GTPase activating protein	-0.94	0.074	0.3	9.1	10
1635939_a_at	CG9641	CG9641 gene product from transcript CG9641-RB	-0.94	0.019	0.12	8.26	9.2
1637016_at	gpp	grappa	-0.94	0.014	0.1	5.75	6.69
1638648_at	CG8160	CG8160 gene product from transcript CG8160-RA	-0.94	0.013	0.095	11.6	12.6
1639775_at	CG5388	CG5388 gene product from transcript CG5388-RB	-0.94	0.12	0.41	3.3	4.24
1640422_a_at	CG30401	CG30401 gene product from transcript CG30401-RC	-0.94	0.00041	0.0084	2.3	3.24
1640657_at	RhoGAP102A	Rho GTPase activating protein at 102A	-0.94	0.25	0.65	5.42	6.36
1641619_at	CG34057	CG34057 gene product from transcript CG34057-RA	-0.94	7.4e-05	0.0023	2.29	3.23
1623258_at	CG12493	CG12493 gene product from transcript CG12493-RB	-0.93	0.15	0.47	8.95	9.89
1623340_at	CG15333	CG15333 gene product from transcript CG15333-RA	-0.93	0.0084	0.072	3.07	4.01
1624350_at			-0.93	0.0064	0.059	2.45	3.39
1624357_at	cona	corona	-0.93	0.086	0.33	7.13	8.06
1625196_a_at	CG14995	CG14995 gene product from transcript CG14995-RA	-0.93	0.027	0.15	11.1	12.1
1625276_a_at	Eip71CD	Ecdysone-induced protein 28/29kD	-0.93	0.12	0.41	9.09	10
1625651_at	Rim2	Rim2 ortholog (S. cerevisiae)	-0.93	0.016	0.11	5.28	6.21
1626819_s_at	Rpn12R	Regulatory particle non-ATPase 12-related	-0.93	0.064	0.27	4.92	5.85
1627834_a_at	aret	arrest	-0.93	0.0024	0.03	8.63	9.56
1629027_at	CG14662	CG14662 gene product from transcript CG14662-RA	-0.93	0.091	0.35	2.96	3.88
1632183_at	ru	roughoid	-0.93	0.0033	0.037	2.18	3.11
1632435_at	CG7804	CG7804 gene product from transcript CG7804-RA	-0.93	0.11	0.39	7.94	8.87
1633506_s_at	CG6091	CG6091 gene product from transcript CG6091-RF	-0.93	0.012	0.09	7.25	8.18
1633696_at	TM4SF	Transmembrane 4 superfamily	-0.93	0.032	0.17	5.77	6.71
1635830_at	CG8105	CG8105 gene product from transcript CG8105-RA	-0.93	0.076	0.31	2.73	3.66
1636034_at	dom	domino	-0.93	2.2e-05	0.00093	9.15	10.1
1636368_at	CG14269	CG14269 gene product from transcript CG14269-RB	-0.93	0.061	0.27	4.15	5.08
1640484_at	CG12446	CG12446 gene product from transcript CG12446-RA	-0.93	0.00013	0.0035	2.21	3.14
1641012_at	Ssl	Suppressor of Stellate-like	-0.93	0.078	0.31	6.32	7.25
1624567_at	Rab35	CG9575 gene product from transcript CG9575-RD	-0.92	0.00039	0.0081	6.01	6.93
1625942_s_at	dia	diaphanous	-0.92	1.5e-05	0.00071	9.53	10.5
1626120_at	CG42238	CG42238 gene product from transcript CG42238-RC	-0.92	1.8e-05	0.0008	6.71	7.63
1626442_at	Sirup	Starvation-upregulated protein	-0.92	0.0049	0.049	11.4	12.4
1627105_at	TrxT	Thioredoxin T	-0.92	0.15	0.47	10.4	11.3
1627312_at	RpL12	Ribosomal protein L12	-0.92	0.0097	0.079	5.78	6.7
1627453_s_at	spi	spitz	-0.92	0.054	0.25	11.2	12.1
1627998_s_at	CG2225	CG2225 gene product from transcript CG2225-RH	-0.92	0.0016	0.023	7.23	8.15
1628139_at	CG30385	CG30385 gene product from transcript CG30385-RA	-0.92	3.2e-10	1.1e-07	2.96	3.88
1628612_at	ZnT33D	Zinc transporter 33D	-0.92	1.3e-06	0.0001	2.4	3.32
1628690_at	CG1503	CG1503 gene product from transcript CG1503-RB	-0.92	0.0035	0.039	3.9	4.81
1629838_at	CG15925	CG15925 gene product from transcript CG15925-RA	-0.92	0.012	0.09	2.7	3.61
1632555_s_at	CG34279	CG34279 gene product from transcript CG34279-RA	-0.92	0.54	0.93	11.6	12.6
1633991_at	CG31445	CG31445 gene product from transcript CG31445-RB	-0.92	0.012	0.09	3.62	4.53
1634248_at			-0.92	0.026	0.15	3.37	4.29
1635264_s_at	lilli	lilliputian	-0.92	0.0088	0.074	3.82	4.74
1635285_at	CG32461	CG32461 gene product from transcript CG32461-RA	-0.92	0.3	0.72	4.65	5.56
1638677_at	CG12691	CG12691 gene product from transcript CG12691-RA	-0.92	0.002	0.026	2.77	3.69
1640817_at	zormin	CG33484 gene product from transcript CG33484-RK	-0.92	0.13	0.43	6.16	7.09
1623359_at	stwl	stonewall	-0.91	0.0019	0.025	4.46	5.37
1623707_a_at	CG32192	CG32192 gene product from transcript CG32192-RB	-0.91	0.28	0.69	8.78	9.69
1624239_at	CG8335	CG8335 gene product from transcript CG8335-RA	-0.91	0.047	0.23	6.68	7.59
1626064_at	CG42399	CG42399 gene product from transcript CG42399-RC	-0.91	0.019	0.12	2.71	3.61
1626291_at	Cpr56F	Cuticular protein 56F	-0.91	0.14	0.45	6.11	7.02
1627297_at	CG15270	CG15270 gene product from transcript CG15270-RC	-0.91	0.0047	0.048	4.85	5.76
1627457_at	CG10793	CG10793 gene product from transcript CG10793-RA	-0.91	0.00085	0.014	2.68	3.6
1627979_at	Wnt6	Wnt oncogene analog 6	-0.91	0.00078	0.013	4.34	5.25
1628451_at	SuUR	Suppressor of Under-Replication	-0.91	0.025	0.15	5.35	6.26
1628925_at	CG17625	CG17625 gene product from transcript CG17625-RA	-0.91	0.21	0.58	5.39	6.3
1629368_at	slou	slouch	-0.91	0.0029	0.034	3.84	4.76
1629888_at	CG6220	CG6220 gene product from transcript CG6220-RA	-0.91	0.013	0.095	4.34	5.25
1631671_at	CG13827	CG13827 gene product from transcript CG13827-RA	-0.91	0.00084	0.014	8.19	9.11
1634995_at	CG3788	CG3788 gene product from transcript CG3788-RB	-0.91	0.067	0.28	4.64	5.55
1636211_at	CG12782	CG12782 gene product from transcript CG12782-RA	-0.91	0.092	0.35	3.01	3.92
1638419_at	Sgs1	Salivary gland secretion 1	-0.91	0.51	0.91	12.5	13.4
1638708_s_at	gpp	grappa	-0.91	0.093	0.35	7.75	8.65
1640281_s_at	CG17129	CG17129 gene product from transcript CG17129-RC	-0.91	0.17	0.51	5.73	6.64
1641003_at	CG9592	CG9592 gene product from transcript CG9592-RB	-0.91	0.017	0.11	2.65	3.55
1624215_s_at	DIP1	DISCO Interacting Protein 1	-0.9	0.2	0.56	11.4	12.3
1624417_a_at	CG10186	CG10186 gene product from transcript CG10186-RA	-0.9	0.0097	0.079	4.24	5.14
1625611_at	NimB4	Nimrod B4	-0.9	0.0025	0.031	8.8	9.7
1627240_at	CG13039	CG13039 gene product from transcript CG13039-RA	-0.9	0.055	0.25	3.78	4.68
1629377_at	CG32263	CG32263 gene product from transcript CG32263-RA	-0.9	0.085	0.33	3.24	4.14
1632568_at	CG3223	CG3223 gene product from transcript CG3223-RA	-0.9	0.2	0.56	9.61	10.5
1632740_at	CG42266	CG42266 gene product from transcript CG42266-RA	-0.9	0.0019	0.025	2.42	3.32
1632883_at	CG31467	CG31467 gene product from transcript CG31467-RA	-0.9	0.047	0.23	3.65	4.55
1633241_at	pnt	pointed	-0.9	0.037	0.19	3.78	4.68
1634102_at	sls	sallimus	-0.9	0.18	0.53	6.75	7.65
1634178_at	CG43313	CG43313 gene product from transcript CG43313-RB	-0.9	0.00058	0.011	8.34	9.24
1636091_at	fj	four-jointed	-0.9	0.0046	0.047	8.29	9.19
1636405_a_at	CG4329	CG4329 gene product from transcript CG4329-RA	-0.9	0.027	0.15	4.17	5.07
1637983_s_at	CG10365	CG10365 gene product from transcript CG10365-RC	-0.9	0.093	0.35	10.6	11.4
1638820_at	CG34362	CG34362 gene product from transcript CG34362-RI	-0.9	0.0096	0.078	4.21	5.11
1640295_a_at	RhoGAP71E	Rho GTPase activating protein at 71E	-0.9	0.00066	0.012	7.17	8.07
1641078_s_at	GalNAc-T1	CG8182 gene product from transcript CG8182-RA	-0.9	0.0025	0.031	11.1	12
1641250_at	CG14302	CG14302 gene product from transcript CG14302-RA	-0.9	0.0021	0.027	13.1	14
1624175_at	caup	caupolican	-0.89	9.5e-05	0.0028	7.53	8.43
1625644_at	CG2641	CG2641 gene product from transcript CG2641-RA	-0.89	0.0024	0.03	7.45	8.34
1625724_at	Pde1c	CG44007 gene product from transcript CG44007-RG	-0.89	0.00041	0.0084	3.35	4.24
1627427_s_at	ste24c	ste24c prenyl protease type I	-0.89	0.00012	0.0033	2.31	3.2
1628282_at	m-cup	mann-cup	-0.89	0.032	0.17	6.52	7.41
1632139_at	CG14174	CG14174 gene product from transcript CG14174-RA	-0.89	5.1e-05	0.0018	5.86	6.76
1632360_s_at	CG31038	CG31038 gene product from transcript CG31038-RA	-0.89	2.8e-06	0.00019	2.11	3
1632510_at	CG7332	CG7332 gene product from transcript CG7332-RB	-0.89	0.00043	0.0087	6.97	7.87
1633645_at	CG42565	CG42565 gene product from transcript CG42565-RB	-0.89	0.0062	0.058	6.65	7.54
1634387_at	CG14691	CG14691 gene product from transcript CG14691-RA	-0.89	0.0053	0.052	2.3	3.19
1634526_a_at	qua	quail	-0.89	0.013	0.095	5.25	6.14
1635682_at	Sucb	CG10622 gene product from transcript CG10622-RA	-0.89	0.019	0.12	2.84	3.74
1635725_a_at			-0.89	0.00013	0.0035	12	12.9
1636256_s_at			-0.89	0.2	0.56	6.35	7.25
1636914_at	Cdk5alpha	Cdk5 activator-like protein	-0.89	0.0058	0.055	5.9	6.79
1637113_s_at	tn	thin	-0.89	1.2e-05	0.0006	11.4	12.2
1637378_s_at	IA-2	IA-2 protein tyrosine phosphatase	-0.89	0.017	0.11	10.8	11.7
1637499_s_at	CG5953	CG5953 gene product from transcript CG5953-RD	-0.89	0.27	0.68	8.54	9.43
1637820_at	X11Lbeta	CG32677 gene product from transcript CG32677-RE	-0.89	0.038	0.19	5.41	6.3
1639138_at	jnj	java no jive	-0.89	0.037	0.19	6.8	7.69
1639164_at	AANATL2	Arylalkylamine N-acyltransferase-like 2	-0.89	0.18	0.53	9.91	10.8
1641645_at	CG5402	CG5402 gene product from transcript CG5402-RA	-0.89	0.22	0.6	6.11	7
1623030_at	CG11726	CG11726 gene product from transcript CG11726-RA	-0.88	0.097	0.36	2.67	3.55
1623508_at	CG30466	CG30466 gene product from transcript CG30466-RB	-0.88	0.0074	0.066	6.79	7.67
1624335_at	Aatf	apoptosis antagonizing transcription factor ortholog	-0.88	0.0083	0.071	5.69	6.57
1624497_at	Hph	HIF prolyl hydroxylase	-0.88	0.00097	0.016	6.4	7.27
1624758_at	CG4318	CG4318 gene product from transcript CG4318-RB	-0.88	0.002	0.026	2.57	3.46
1625174_at	CG15067	CG15067 gene product from transcript CG15067-RA	-0.88	0.58	0.95	2.3	3.18
1626148_at	CG32110	CG32110 gene product from transcript CG32110-RA	-0.88	0.072	0.3	3.72	4.6
1626892_at	del	deadlock	-0.88	0.13	0.43	5.68	6.56
1626943_at	CG14609	CG14609 gene product from transcript CG14609-RB	-0.88	0.058	0.26	5.66	6.55
1629427_at	CG5660	CG5660 gene product from transcript CG5660-RB	-0.88	0.011	0.085	5.92	6.79
1630079_at	Atu	Another transcription unit	-0.88	3.9e-06	0.00024	7.37	8.25
1632446_at	CG15742	CG15742 gene product from transcript CG15742-RC	-0.88	0.15	0.47	5.66	6.54
1632583_at	CG13539	CG13539 gene product from transcript CG13539-RB	-0.88	0.22	0.6	4.72	5.6
1632590_at	HEATR2	HEAT repeat containing 2	-0.88	0.16	0.49	7.32	8.2
1633231_a_at	Trf2	TATA box binding protein-related factor 2	-0.88	0.05	0.24	8.17	9.05
1634251_at	CG12853	CG12853 gene product from transcript CG12853-RA	-0.88	0.27	0.68	6.95	7.83
1634316_at	CG1582	CG1582 gene product from transcript CG1582-RB	-0.88	0.002	0.026	7.32	8.2
1634447_at	CG31140	CG31140 gene product from transcript CG31140-RB	-0.88	0.016	0.11	9.04	9.92
1634615_at	CG8509	CG8509 gene product from transcript CG8509-RA	-0.88	0.012	0.09	2.98	3.86
1635374_at	CG31728	CG31728 gene product from transcript CG31728-RC	-0.88	0.16	0.49	6.44	7.32
1635925_at	Pk34A	CG5182 gene product from transcript CG5182-RA	-0.88	0.0014	0.021	2.69	3.57
1637716_a_at	sqd	squid	-0.88	8.9e-08	1.1e-05	11.7	12.6
1637802_at	CG43084	CG43084 gene product from transcript CG43084-RA	-0.88	0.27	0.68	8.62	9.5
1638508_at	Mal-B1	Maltase B1	-0.88	0.015	0.1	3.51	4.39
1638573_at	CG7140	CG7140 gene product from transcript CG7140-RB	-0.88	0.037	0.19	3.74	4.62
1638750_at	CG5440	CG5440 gene product from transcript CG5440-RC	-0.88	0.13	0.43	4.1	4.98
1639051_at	Lsm10	CG12938 gene product from transcript CG12938-RA	-0.88	0.13	0.43	4.28	5.16
1639095_at	CG10426	CG10426 gene product from transcript CG10426-RA	-0.88	0.00049	0.0095	5.21	6.09
1640830_at	AGO3	Argonaute 3	-0.88	0.00039	0.0081	4.29	5.16
1623846_at	disco-r	disco-related	-0.87	0.00034	0.0073	8.68	9.55
1623874_at	CG14215	CG14215 gene product from transcript CG14215-RA	-0.87	2e-05	0.00086	6.47	7.33
1624757_at	CG10202	CG10202 gene product from transcript CG10202-RA	-0.87	0.15	0.47	3.98	4.85
1625673_at	CG12983	CG12983 gene product from transcript CG12983-RE	-0.87	5.7e-05	0.0019	2.2	3.08
1625859_at	Cct2	CTP:phosphocholine cytidylyltransferase 2	-0.87	0.028	0.16	6.08	6.95
1626090_at	pigs	pickled eggs	-0.87	0.025	0.15	7.47	8.35
1627010_s_at	CG13021	CG13021 gene product from transcript CG13021-RA	-0.87	0.04	0.2	2.7	3.57
1628736_at	CG1137	CG1137 gene product from transcript CG1137-RA	-0.87	0.23	0.62	6.13	7
1629674_s_at	CG42675	CG42675 gene product from transcript CG42675-RF	-0.87	0.004	0.043	8.95	9.82
1629862_at	CG11815	CG11815 gene product from transcript CG11815-RA	-0.87	0.22	0.6	5.37	6.24
1630763_at	CG6845	CG6845 gene product from transcript CG6845-RE	-0.87	4.9e-06	0.00029	7.73	8.61
1630870_s_at	sip2	septin interacting protein 2	-0.87	0.0045	0.047	9.18	10
1631804_s_at	CG45263	CG45263 gene product from transcript CG45263-RC	-0.87	0.038	0.19	3.95	4.82
1632678_at	S2P	site-2 protease	-0.87	8.7e-08	1.1e-05	8.35	9.22
1633927_a_at	beat-IIIc	CG15138 gene product from transcript CG15138-RB	-0.87	0.0059	0.056	3.28	4.15
1634469_at			-0.87	0.00052	0.01	4.62	5.48
1634543_at	mh	maternal haploid	-0.87	1.4e-06	0.00011	3.11	3.98
1635801_at	CG33673	CG33673 gene product from transcript CG33673-RB	-0.87	0.12	0.41	3.56	4.44
1635962_a_at	CG12609	CG12609 gene product from transcript CG12609-RB	-0.87	0.096	0.36	4.47	5.34
1636809_at	Lam	Lamin	-0.87	0.00039	0.0081	11.2	12.1
1636934_at	zormin	CG33484 gene product from transcript CG33484-RK	-0.87	0.11	0.39	6.56	7.42
1637011_at	CG33287	CG33287 gene product from transcript CG33287-RB	-0.87	0.0027	0.032	2.31	3.18
1638276_at	Obp56e	Odorant-binding protein 56e	-0.87	0.067	0.28	5.3	6.17
1638411_at	bora	aurora borealis	-0.87	0.0025	0.031	5.02	5.88
1638583_at	CG31103	CG31103 gene product from transcript CG31103-RB	-0.87	0.0025	0.031	5.11	5.98
1640172_at			-0.87	0.058	0.26	2.54	3.41
1624458_at	CG6083	CG6083 gene product from transcript CG6083-RA	-0.86	0.015	0.1	4.33	5.19
1624563_at	CG5225	CG5225 gene product from transcript CG5225-RA	-0.86	0.0098	0.079	2.91	3.77
1627172_s_at	CG10254	CG10254 gene product from transcript CG10254-RB	-0.86	0.016	0.11	9.03	9.89
1627443_at	MCTS1	Malignant T cell amplified sequence 1	-0.86	1.9e-06	0.00014	7.97	8.82
1628970_at	CG11249	CG11249 gene product from transcript CG11249-RA	-0.86	0.0051	0.051	2.45	3.3
1628984_s_at	HmgZ	HMG protein Z	-0.86	0.00046	0.0092	12	12.9
1630023_at	Daxx	Daxx-like protein	-0.86	0.015	0.1	9.12	9.98
1630765_at	CG15547	CG15547 gene product from transcript CG15547-RA	-0.86	0.0089	0.074	4.12	4.98
1631360_at	CG4133	CG4133 gene product from transcript CG4133-RC	-0.86	6.8e-05	0.0022	3.24	4.11
1632734_s_at	bnb	bangles and beads	-0.86	0.038	0.19	10	10.9
1632901_s_at	c(3)G	crossover suppressor on 3 of Gowen	-0.86	0.0054	0.053	3.97	4.83
1634101_at	Nf-YC	Nuclear factor Y-box C	-0.86	7.8e-07	6.6e-05	7.37	8.23
1634126_at	CG31788	CG31788 gene product from transcript CG31788-RB	-0.86	0.26	0.66	8.42	9.28
1636877_at	Mul1	Mitochondrial E3 ubiquitin protein ligase 1 homologue	-0.86	0.0031	0.036	7.02	7.88
1637989_at	CG4810	CG4810 gene product from transcript CG4810-RA	-0.86	0.098	0.36	5.06	5.92
1639278_at	ETH	Ecdysis triggering hormone	-0.86	0.0068	0.062	5.11	5.96
1640198_at	CG5664	CG5664 gene product from transcript CG5664-RA	-0.86	0.00014	0.0037	7.12	7.98
1640296_a_at	Optix	CG18455 gene product from transcript CG18455-RC	-0.86	0.0066	0.061	6.18	7.04
1640477_at	tilB	touch insensitive larva B	-0.86	0.012	0.09	4.92	5.78
1641442_a_at	trol	terribly reduced optic lobes	-0.86	0.031	0.17	6.47	7.33
1626087_at	stan	starry night	-0.85	0.17	0.51	7.86	8.71
1627614_at	chn	charlatan	-0.85	0.0016	0.023	8.26	9.1
1628632_at	Paip2	polyA-binding protein interacting protein 2	-0.85	0.2	0.56	11.9	12.7
1628651_a_at	Nf1	Neurofibromin 1	-0.85	1.5e-06	0.00011	2.81	3.65
1629129_at	Tie	Tie-like receptor tyrosine kinase	-0.85	0.019	0.12	5.11	5.97
1629811_at	Gbs-76A	Glycogen binding subunit 76A	-0.85	0.071	0.29	7.35	8.2
1631484_at	CG15475	CG15475 gene product from transcript CG15475-RA	-0.85	0.18	0.53	5.12	5.97
1632770_at	lap	like-AP180	-0.85	0.12	0.41	7.04	7.89
1633048_at	PPO2	Prophenoloxidase 2	-0.85	0.31	0.73	11.9	12.8
1633819_at	CG43075	CG43075 gene product from transcript CG43075-RA	-0.85	0.32	0.74	5.46	6.31
1634464_at	RpS19b	Ribosomal protein S19b	-0.85	0.17	0.51	7.79	8.64
1634988_a_at	CG17352	CG17352 gene product from transcript CG17352-RA	-0.85	0.0036	0.04	3.06	3.92
1635729_a_at	Ptp61F	Protein tyrosine phosphatase 61F	-0.85	0.0014	0.021	5.74	6.59
1635901_at	CG17197	CG17197 gene product from transcript CG17197-RB	-0.85	5.5e-05	0.0019	2.23	3.09
1635937_at	CG4500	CG4500 gene product from transcript CG4500-RA	-0.85	0.59	0.96	8.46	9.31
1636112_s_at	CG33521	CG33521 gene product from transcript CG33521-RC	-0.85	0.41	0.84	8.08	8.93
1636602_at	Zmynd10	ZMYND10 homolog	-0.85	0.11	0.39	7.44	8.29
1637291_at	CG18031	CG18031 gene product from transcript CG18031-RA	-0.85	0.093	0.35	6.95	7.8
1637741_a_at	CG30284	CG30284 gene product from transcript CG30284-RA	-0.85	0.00019	0.0047	2.28	3.13
1638483_at	CG10920	CG10920 gene product from transcript CG10920-RA	-0.85	0.12	0.41	3.4	4.25
1640211_at	CG2577	CG2577 gene product from transcript CG2577-RA	-0.85	0.0077	0.068	2.72	3.57
1640329_s_at	Aps	CG6391 gene product from transcript CG6391-RC	-0.85	0.00011	0.0031	10.2	11.1
1641522_at	CG43089	CG43089 gene product from transcript CG43089-RC	-0.85	0.38	0.81	4.61	5.45
1623783_at	soti	scotti	-0.84	0.024	0.14	6.25	7.09
1624033_at	Appl	beta amyloid protein precursor-like	-0.84	0.24	0.63	8.57	9.41
1624265_at	l(1)G0196	lethal (1) G0196	-0.84	0.025	0.15	3.72	4.56
1624571_s_at			-0.84	0.00025	0.0058	8.49	9.34
1625287_at	CG40178	CG40178 gene product from transcript CG40178-RA	-0.84	0.001	0.016	3.19	4.03
1626909_at	CG10931	CG10931 gene product from transcript CG10931-RA	-0.84	0.15	0.47	4.57	5.41
1627129_at	Cam	Calmodulin	-0.84	0.38	0.81	8.98	9.82
1627376_at	Rel	Relish	-0.84	0.019	0.12	10.6	11.4
1628080_at	GIIIspla2	CG1583 gene product from transcript CG1583-RC	-0.84	0.043	0.21	9.46	10.3
1629700_at	mamo	maternal gene required for meiosis	-0.84	0.25	0.65	5.08	5.92
1629804_s_at	CG6329	CG6329 gene product from transcript CG6329-RE	-0.84	0.00037	0.0078	6.16	6.99
1630818_at	CG30178	CG30178 gene product from transcript CG30178-RA	-0.84	0.16	0.49	2.88	3.73
1631367_at	APP-BP1	beta-Amyloid precursor protein binding protein 1	-0.84	0.0013	0.02	7.91	8.76
1631465_at	CG3919	CG3919 gene product from transcript CG3919-RC	-0.84	0.012	0.09	5.56	6.4
1632485_a_at	Nak	Numb-associated kinase	-0.84	0.00035	0.0075	7.44	8.28
1633462_at	CG31365	CG31365 gene product from transcript CG31365-RA	-0.84	0.0017	0.023	7.37	8.21
1633497_s_at	P5CDh2	delta-1-Pyrroline-5-carboxylate dehydrogenase 2	-0.84	0.088	0.34	5.68	6.52
1634753_at	CG5327	CG5327 gene product from transcript CG5327-RA	-0.84	0.0011	0.017	2.24	3.09
1635696_s_at	Gfat1	Glutamine:fructose-6-phosphate aminotransferase 1	-0.84	0.0053	0.052	3.99	4.83
1636122_at	Socs16D	Suppressor of Cytokine Signaling at 16D	-0.84	0.0035	0.039	6.92	7.76
1640716_at	CG14810	CG14810 gene product from transcript CG14810-RB	-0.84	0.13	0.43	5.01	5.86
1623197_a_at	zormin	CG33484 gene product from transcript CG33484-RK	-0.83	0.12	0.41	9.87	10.7
1623571_a_at	CG9328	CG9328 gene product from transcript CG9328-RB	-0.83	0.0011	0.017	7.48	8.31
1624332_s_at	CG4098	CG4098 gene product from transcript CG4098-RA	-0.83	1.6e-06	0.00012	7.87	8.69
1625794_at	CG5830	CG5830 gene product from transcript CG5830-RA	-0.83	0.016	0.11	9.92	10.8
1626191_at	CG10600	CG10600 gene product from transcript CG10600-RC	-0.83	0.038	0.19	3.96	4.78
1627263_at	CG31601	CG31601 gene product from transcript CG31601-RC	-0.83	0.31	0.73	6.19	7.01
1628155_at	klar	klarsicht	-0.83	3e-06	0.00019	10.9	11.7
1629152_at	CR31451	ncRNA	-0.83	0.019	0.12	9.6	10.4
1630130_at	CG4404	CG4404 gene product from transcript CG4404-RA	-0.83	6.6e-05	0.0021	3.09	3.92
1630231_at	fw	furrowed	-0.83	0.0058	0.055	9.26	10.1
1632023_s_at	CG1909	CG1909 gene product from transcript CG1909-RA	-0.83	0.01	0.079	3.95	4.78
1632073_at	Usp32	Ubiquitin specific protease 32	-0.83	0.022	0.13	5.36	6.19
1632804_at	mTerf5	CG7175 gene product from transcript CG7175-RA	-0.83	1.3e-08	2.4e-06	8.17	9
1633417_at	gnu	giant nuclei	-0.83	3.9e-09	9e-07	2.43	3.26
1634422_at	CG31213	CG31213 gene product from transcript CG31213-RB	-0.83	4.3e-09	9.7e-07	2.4	3.24
1635049_at	CG13877	CG13877 gene product from transcript CG13877-RB	-0.83	0.041	0.21	6.39	7.22
1635161_at	l(2)34Fc	lethal (2) 34Fc	-0.83	0.12	0.41	10.8	11.7
1635667_at	CG31108	CG31108 gene product from transcript CG31108-RA	-0.83	9.2e-06	0.00048	8.52	9.35
1636061_at	CG12054	CG12054 gene product from transcript CG12054-RE	-0.83	0.057	0.26	8.59	9.42
1637763_a_at	CG8298	CG8298 gene product from transcript CG8298-RC	-0.83	0.00048	0.0094	7.02	7.86
1640321_at	Atg17	Autophagy-related 17	-0.83	0.078	0.31	4.33	5.16
1640349_at	CG31851	CG31851 gene product from transcript CG31851-RB	-0.83	0.018	0.12	2.65	3.47
1640363_a_at	CG6330	CG6330 gene product from transcript CG6330-RB	-0.83	0.078	0.31	8.86	9.69
1623497_at	E(spl)m3-HLH	Enhancer of split m3, helix-loop-helix	-0.82	0.021	0.13	8.8	9.62
1623505_s_at			-0.82	0.035	0.18	13.3	14.2
1623919_a_at	kuk	kugelkern	-0.82	0.0073	0.065	11.9	12.7
1623981_at	CG7017	CG7017 gene product from transcript CG7017-RB	-0.82	2.9e-05	0.0012	12.8	13.7
1626911_at	CG6495	CG6495 gene product from transcript CG6495-RA	-0.82	1.4e-07	1.7e-05	2.4	3.21
1629754_s_at			-0.82	1.9e-05	0.00083	9.23	10
1630101_s_at	Smr	Smrter	-0.82	0.032	0.17	8.62	9.44
1631051_at	CG9323	CG9323 gene product from transcript CG9323-RB	-0.82	0.00043	0.0087	7.4	8.22
1631441_s_at	slow	slowdown	-0.82	0.27	0.68	7.34	8.17
1631543_at	spd-2	spindle defective 2	-0.82	0.0001	0.0029	6.27	7.08
1633128_at	CG15471	CG15471 gene product from transcript CG15471-RB	-0.82	0.0091	0.075	3.32	4.14
1633741_at			-0.82	0.059	0.26	4.5	5.32
1634600_at	CG5347	CG5347 gene product from transcript CG5347-RA	-0.82	0.022	0.13	2.49	3.3
1634879_at	CG8519	CG8519 gene product from transcript CG8519-RA	-0.82	0.003	0.035	8.38	9.2
1634981_at	CG9010	CG9010 gene product from transcript CG9010-RA	-0.82	0.22	0.6	4.58	5.39
1635021_at	disp	dispatched	-0.82	0.0012	0.019	7.67	8.49
1635683_at	CG6136	CG6136 gene product from transcript CG6136-RD	-0.82	0.026	0.15	4.46	5.28
1635742_s_at	Cad74A	Cadherin 74A	-0.82	0.0017	0.023	8.08	8.9
1637265_at	CG7550	CG7550 gene product from transcript CG7550-RA	-0.82	0.016	0.11	6.78	7.6
1640357_at	CG30161	CG30161 gene product from transcript CG30161-RA	-0.82	0.077	0.31	3.4	4.21
1640719_at	CR33218	ncRNA	-0.82	0.29	0.71	6.26	7.08
1641501_a_at	Sh	Shaker	-0.82	0.11	0.39	5.49	6.3
1623484_at	vg	vestigial	-0.81	0.033	0.18	5.65	6.46
1623977_at	nvy	nervy	-0.81	0.00012	0.0033	8.36	9.17
1624080_s_at	Trn	Transportin	-0.81	0.024	0.14	9.24	10.1
1624100_at	CG1529	CG1529 gene product from transcript CG1529-RD	-0.81	4.8e-05	0.0017	6.12	6.94
1624235_at	CG42404	CG42404 gene product from transcript CG42404-RF	-0.81	0.025	0.15	4.89	5.7
1624583_at	CG6115	CG6115 gene product from transcript CG6115-RB	-0.81	0.0031	0.036	13.2	14
1625117_at	e(y)3	enhancer of yellow 3	-0.81	0.0038	0.041	6.99	7.8
1626906_at	CG17030	CG17030 gene product from transcript CG17030-RA	-0.81	0.077	0.31	4.43	5.24
1628537_s_at	CG8368	CG8368 gene product from transcript CG8368-RB	-0.81	0.00085	0.014	8.33	9.14
1628745_at	betaNACtes4	CG18313 gene product from transcript CG18313-RA	-0.81	0.079	0.31	4.74	5.55
1629749_a_at	CG13870	CG13870 gene product from transcript CG13870-RB	-0.81	4.2e-06	0.00025	2.28	3.09
1630288_a_at	CG3588	CG3588 gene product from transcript CG3588-RH	-0.81	0.0077	0.068	10.8	11.6
1630995_at	chif	chiffon	-0.81	0.073	0.3	8.92	9.73
1631461_at	CG32061	CG32061 gene product from transcript CG32061-RA	-0.81	0.21	0.58	4.26	5.07
1631593_at	Fer3HCH	Ferritin 3 heavy chain homologue	-0.81	0.041	0.21	2.37	3.18
1631942_at	CG9425	CG9425 gene product from transcript CG9425-RB	-0.81	0.0094	0.077	8.11	8.92
1632355_at	Smurf	SMAD specific E3 ubiquitin protein ligase	-0.81	0.0008	0.014	8.99	9.79
1632696_at	karr	CG15323 gene product from transcript CG15323-RA	-0.81	0.23	0.62	6.28	7.1
1633345_at	Scr	Sex combs reduced	-0.81	0.063	0.27	7.35	8.16
1633398_at	CG2616	CG2616 gene product from transcript CG2616-RB	-0.81	0.0012	0.019	2.39	3.2
1634210_at	CG15649	CG15649 gene product from transcript CG15649-RB	-0.81	0.0015	0.022	2.37	3.18
1636088_at	Dll	Distal-less	-0.81	0.03	0.17	7.03	7.84
1636869_at	AGO1	Argonaute-1	-0.81	0.0089	0.074	10.4	11.2
1637498_at	CG41106	CG41106 gene product from transcript CG41106-RA	-0.81	0.04	0.2	2.07	2.88
1637781_at	Mps1	Monopolar spindle 1	-0.81	1.3e-05	0.00064	3.54	4.35
1637823_at	CG1434	CG1434 gene product from transcript CG1434-RB	-0.81	0.021	0.13	5	5.82
1638049_at	CG43340	CG43340 gene product from transcript CG43340-RH	-0.81	7.8e-05	0.0024	2.8	3.6
1640010_at	tbrd-3	testis-specifically expressed bromodomain containing protein-3	-0.81	0.077	0.31	3.21	4.03
1640703_at	CG30460	CG30460 gene product from transcript CG30460-RE	-0.81	0.11	0.39	8.51	9.32
1622901_at	CG9993	CG9993 gene product from transcript CG9993-RA	-0.8	0.25	0.65	3.93	4.73
1624565_a_at	CG16711	CG16711 gene product from transcript CG16711-RB	-0.8	0.017	0.11	6.05	6.85
1624718_a_at	CG42299	CG42299 gene product from transcript CG42299-RA	-0.8	0.24	0.63	5.71	6.51
1625654_at	GluRIIB	Glutamate receptor IIB	-0.8	0.057	0.26	4.35	5.15
1626012_at	CG32846	CG32846 gene product from transcript CG32846-RB	-0.8	0.0044	0.046	2.96	3.77
1627136_at	Khc-73	Kinesin heavy chain 73	-0.8	0.19	0.55	8.03	8.83
1627506_at	ed	echinoid	-0.8	0.0011	0.017	8.26	9.06
1628197_at	CG13177	CG13177 gene product from transcript CG13177-RB	-0.8	0.29	0.71	10	10.8
1628927_at	yellow-b	CG17914 gene product from transcript CG17914-RB	-0.8	0.28	0.69	9.35	10.2
1629069_at	CG7504	CG7504 gene product from transcript CG7504-RC	-0.8	0.0084	0.072	3.69	4.49
1629110_x_at	CG4168	CG4168 gene product from transcript CG4168-RC	-0.8	0.0093	0.076	1.94	2.74
1629378_at	CG10752	CG10752 gene product from transcript CG10752-RA	-0.8	0.11	0.39	3.92	4.72
1629776_a_at	Esyt2	Extended synaptotagmin-like protein 2 ortholog (H. sapiens)	-0.8	0.051	0.24	9.79	10.6
1631069_a_at			-0.8	0.1	0.36	8.39	9.19
1631225_at	Lst	Limostatin	-0.8	0.008	0.07	11.4	12.2
1632090_at	hale	hale-bopp	-0.8	7.5e-05	0.0024	2.28	3.09
1632420_at	Rcd5	Reduction in Cnn dots 5	-0.8	0.00024	0.0056	8.56	9.36
1632839_a_at	CG8312	CG8312 gene product from transcript CG8312-RA	-0.8	5.6e-05	0.0019	8.74	9.54
1633308_at	CG6660	CG6660 gene product from transcript CG6660-RA	-0.8	0.15	0.47	8.08	8.88
1633483_a_at	CG14207	CG14207 gene product from transcript CG14207-RD	-0.8	0.051	0.24	13.5	14.2
1633533_at	CG6329	CG6329 gene product from transcript CG6329-RE	-0.8	0.032	0.17	9.33	10.1
1633852_at	fne	found in neurons	-0.8	0.067	0.28	8.84	9.64
1636894_s_at			-0.8	0.0049	0.049	3.62	4.42
1637163_at	Msh6	CG7003 gene product from transcript CG7003-RA	-0.8	0.0014	0.021	6.35	7.15
1637858_at	Cyp313b1	CG9716 gene product from transcript CG9716-RB	-0.8	0.033	0.18	5.86	6.66
1638215_at	CG8043	CG8043 gene product from transcript CG8043-RA	-0.8	0.016	0.11	7.88	8.68
1641340_s_at			-0.8	0.11	0.39	7.02	7.82
[truncated: 16,770 more rows]

## Sheet: AdoR mutant vs W (Adult)
ID	SYMBOL	GENENAME	logFC	p-value	q-value	A	R
1630291_at	MtnB	Metallothionein B	-4.6	3e-05	0.005	5.08	-9.69
1631977_at	PH4alphaSG1	prolyl-4-hydroxylase-alpha SG1	-4.27	6.6e-12	1.8e-08	2.62	-6.89
1638742_at	Cpr67Fb	Cuticular protein 67Fb	-4.17	0.0027	0.099	6.76	-10.9
1641367_at			-3.84	7.3e-08	3.8e-05	2.4	-6.24
1630598_at	CG18179	CG18179 gene product from transcript CG18179-RA	-3.8	6.8e-05	0.0086	6.63	-10.4
1630260_at	CG31832	CG31832 gene product from transcript CG31832-RB	-3.58	5.5e-07	0.0002	2.35	-5.93
1640004_at	PH4alphaMP	prolyl-4-hydroxylase-alpha MP	-3.17	2e-09	1.8e-06	2.51	-5.68
1626857_at	CG4408	CG4408 gene product from transcript CG4408-RA	-3.07	9e-07	0.0003	2.73	-5.8
1624819_s_at			-2.77	7.1e-09	5.3e-06	4.69	-7.46
1630010_a_at	pnt	pointed	-2.74	2.8e-07	0.00011	3.78	-6.52
1641558_at	qless	CG31005 gene product from transcript CG31005-RA	-2.72	9.7e-12	2.3e-08	4.74	-7.46
1626429_at	Lsp1gamma	Larval serum protein 1 gamma	-2.63	1.1e-06	0.00035	5.29	-7.93
1637389_at	Ir100a	Ionotropic receptor 100a	-2.61	1.1e-10	1.8e-07	2.24	-4.85
1639606_at			-2.55	1.5e-05	0.003	3.52	-6.07
1635601_at	CG42335	CG42335 gene product from transcript CG42335-RE	-2.39	1.4e-06	0.0004	3.16	-5.56
1639982_at	CG15369	CG15369 gene product from transcript CG15369-RB	-2.35	0.039	0.41	3.5	-5.85
1637801_at	se	sepia	-2.34	5e-07	0.00018	5.02	-7.35
1637721_at	CG3301	CG3301 gene product from transcript CG3301-RB	-2.24	3.8e-08	2.2e-05	5.05	-7.29
1640337_a_at	Ank2	Ankyrin 2	-2.22	4e-05	0.006	5.55	-7.77
1625203_at	CG9826	CG9826 gene product from transcript CG9826-RC	-2.14	0.056	0.47	2.13	-4.27
1636132_at			-2.09	3.5e-05	0.0055	2.32	-4.41
1638182_at	CG5999	CG5999 gene product from transcript CG5999-RB	-2.02	0.00014	0.013	4.68	-6.7
1636611_at	Try29F	Trypsin 29F	-1.98	0.025	0.34	7.87	-9.84
1624437_s_at			-1.89	2.7e-05	0.0047	9.75	-11.6
1635636_at	to	takeout	-1.88	6.9e-06	0.0016	9.51	-11.4
1640906_at	CG32523	CG32523 gene product from transcript CG32523-RA	-1.87	8.8e-05	0.0098	5.61	-7.48
1624212_at	CG42828	CG42828 gene product from transcript CG42828-RB	-1.83	6.6e-05	0.0084	8.88	-10.7
1631806_at	Mal-A4	Maltase A4	-1.8	0.00031	0.024	9.7	-11.5
1623027_s_at			-1.78	7.5e-05	0.009	8.35	-10.1
1623687_at	CG15199	CG15199 gene product from transcript CG15199-RA	-1.74	0.0049	0.14	9.68	-11.4
1629718_at	CG16727	CG16727 gene product from transcript CG16727-RA	-1.74	2.4e-05	0.0042	7.21	-8.95
1637804_at	CG18673	CG18673 gene product from transcript CG18673-RC	-1.7	2.1e-07	9e-05	6.49	-8.19
1637713_at	PH4alphaNE3	prolyl-4-hydroxylase-alpha NE3	-1.62	5.4e-05	0.0076	7.92	-9.54
1629760_s_at			-1.6	0.049	0.45	7.26	-8.87
1623953_at	Amnionless	Amnionless ortholog	-1.56	0.00083	0.046	5.06	-6.62
1628449_at	Ugt86Dc	CG4739 gene product from transcript CG4739-RA	-1.55	0.02	0.3	4.78	-6.34
1635562_at			-1.54	0.00041	0.029	4.38	-5.92
1638377_x_at			-1.54	1.5e-05	0.003	10.6	-12.1
1623080_at	Ude	Uracil-DNA degrading factor	-1.52	4e-08	2.2e-05	9.11	-10.6
1637561_at	lectin-33A	CG16834 gene product from transcript CG16834-RB	-1.51	0.00091	0.049	5.28	-6.79
1641534_at	CG11842	CG11842 gene product from transcript CG11842-RA	-1.5	6.8e-05	0.0086	9.01	-10.5
1627895_at	CG18404	CG18404 gene product from transcript CG18404-RA	-1.49	4.3e-08	2.4e-05	11.7	-13.2
1638413_at	CG18180	CG18180 gene product from transcript CG18180-RA	-1.48	2.2e-06	0.00064	13.3	-14.8
1629164_at	CG9825	CG9825 gene product from transcript CG9825-RA	-1.46	0.097	0.54	3.21	-4.67
1637086_at	CG11843	CG11843 gene product from transcript CG11843-RB	-1.44	0.00053	0.034	3.63	-5.08
1627088_at	fit	female-specific independent of transformer	-1.42	0.31	0.9	6.19	-7.6
1633540_at	CG8147	CG8147 gene product from transcript CG8147-RA	-1.42	0.29	0.89	6.57	-7.99
1637144_a_at	Map205	Microtubule-associated protein 205	-1.41	3.1e-05	0.0052	9.64	-11.1
1638616_at	mthl9	methuselah-like 9	-1.41	5.9e-07	0.0002	5.15	-6.56
1631369_at	CG7567	CG7567 gene product from transcript CG7567-RA	-1.4	1.3e-08	8.3e-06	8.29	-9.69
1635410_at	CG12766	CG12766 gene product from transcript CG12766-RA	-1.4	0.00014	0.014	8.62	-10
1640898_at	DNaseII	Deoxyribonuclease II	-1.4	0.00019	0.017	10.1	-11.5
1635736_at	CG5157	CG5157 gene product from transcript CG5157-RA	-1.39	0.13	0.61	2.49	-3.88
1636197_at	CG31013	CG31013 gene product from transcript CG31013-RA	-1.38	3.9e-07	0.00015	6.91	-8.29
1634877_at	CG15546	CG15546 gene product from transcript CG15546-RA	-1.37	0.00019	0.017	5.08	-6.45
1630168_at	CG31636	CG31636 gene product from transcript CG31636-RB	-1.36	0.00013	0.013	4.17	-5.53
1627080_at	CG17752	CG17752 gene product from transcript CG17752-RA	-1.35	4.8e-05	0.0069	9.7	-11
1626324_at	Cyp309a1	CG9964 gene product from transcript CG9964-RC	-1.33	0.0079	0.19	8.04	-9.37
1635527_at	CG5039	CG5039 gene product from transcript CG5039-RA	-1.33	0.00017	0.016	6.65	-7.98
1637900_at	CG11852	CG11852 gene product from transcript CG11852-RA	-1.33	3.8e-05	0.0058	7.76	-9.09
1640318_at	dj-1beta	CG1349 gene product from transcript CG1349-RB	-1.33	1.3e-06	0.0004	8.53	-9.86
1623875_at	CG3434	CG3434 gene product from transcript CG3434-RA	-1.31	1e-07	4.9e-05	7.87	-9.19
1630180_at	CG4815	CG4815 gene product from transcript CG4815-RA	-1.3	0.0025	0.096	5.78	-7.08
1627890_at	GstD10	Glutathione S transferase D10	-1.28	0.0018	0.076	5.94	-7.23
1630761_at	CG11854	CG11854 gene product from transcript CG11854-RB	-1.27	0.014	0.25	3.35	-4.62
1631774_at	Cpr66Cb	Cuticular protein 66Cb	-1.27	0.00049	0.032	4.94	-6.21
1625957_at	CG10051	CG10051 gene product from transcript CG10051-RA	-1.24	0.019	0.29	2.3	-3.54
1638716_a_at	CG10725	CG10725 gene product from transcript CG10725-RB	-1.23	0.0017	0.074	8.88	-10.1
1641539_a_at	CG7829	CG7829 gene product from transcript CG7829-RA	-1.22	0.00094	0.049	5.2	-6.42
1638528_at	CG15531	CG15531 gene product from transcript CG15531-RA	-1.2	2.3e-05	0.0041	10.8	-12
1641535_at	CG9555	CG9555 gene product from transcript CG9555-RC	-1.2	0.0066	0.17	4.84	-6.04
1626750_at			-1.19	3.7e-05	0.0057	4.29	-5.48
1627953_at	mod(mdg4)	modifier of mdg4	-1.19	1.2e-06	0.00036	5.1	-6.29
1625828_at	CG11841	CG11841 gene product from transcript CG11841-RA	-1.17	0.00012	0.013	10.7	-11.9
1626438_at			-1.17	2.9e-07	0.00011	7.59	-8.77
1630993_at	CG31414	CG31414 gene product from transcript CG31414-RC	-1.17	8.3e-05	0.0094	5.01	-6.18
1638894_at	CR43882	ncRNA	-1.17	0.0003	0.024	2.16	-3.33
1625369_at	CG10877	CG10877 gene product from transcript CG10877-RA	-1.16	2.2e-05	0.0039	6.62	-7.78
1630528_at	CG17751	CG17751 gene product from transcript CG17751-RB	-1.16	0.00033	0.025	10.4	-11.6
1625552_at	CG14820	CG14820 gene product from transcript CG14820-RA	-1.15	0.0042	0.13	7.89	-9.04
1632584_at	CG3344	CG3344 gene product from transcript CG3344-RA	-1.15	2.2e-05	0.0039	10.7	-11.9
1641723_a_at	PGRP-LC	Peptidoglycan recognition protein LC	-1.15	3.5e-05	0.0055	9.13	-10.3
1638696_a_at	CG3552	CG3552 gene product from transcript CG3552-RD	-1.14	2.4e-07	0.0001	11.3	-12.4
1641199_a_at	CG1544	CG1544 gene product from transcript CG1544-RA	-1.14	0.00089	0.048	4.99	-6.13
1639487_at	CG13102	CG13102 gene product from transcript CG13102-RB	-1.12	0.00064	0.039	9.58	-10.7
1626764_at	CG10182	CG10182 gene product from transcript CG10182-RA	-1.11	0.19	0.72	5.31	-6.42
1639368_at	CG10505	CG10505 gene product from transcript CG10505-RA	-1.11	0.012	0.24	2.16	-3.27
1628173_at	CG17189	CG17189 gene product from transcript CG17189-RA	-1.1	0.00039	0.028	8.4	-9.5
1629639_at	CG14369	CG14369 gene product from transcript CG14369-RA	-1.1	0.0015	0.068	6.87	-7.97
1639278_at	ETH	Ecdysis triggering hormone	-1.1	0.002	0.083	5.25	-6.36
1641102_at	CG14141	CG14141 gene product from transcript CG14141-RA	-1.1	0.0043	0.13	6.41	-7.51
1628446_at	MtnC	Metallothionein C	-1.09	0.026	0.34	11.4	-12.5
1631426_at	QC	Glutaminyl cyclase	-1.09	0.00026	0.021	8.51	-9.6
1635901_at	CG17197	CG17197 gene product from transcript CG17197-RB	-1.09	1.8e-05	0.0036	6.88	-7.97
1628408_at	CG34041	CG34041 gene product from transcript CG34041-RF	-1.08	0.00024	0.021	7.57	-8.65
1637192_at	CG16732	CG16732 gene product from transcript CG16732-RB	-1.08	5.3e-06	0.0014	3.04	-4.11
1641664_at	CG10170	CG10170 gene product from transcript CG10170-RA	-1.08	2.7e-07	0.00011	8.56	-9.64
1632139_at	CG14174	CG14174 gene product from transcript CG14174-RA	-1.07	1.4e-07	6.1e-05	7.8	-8.87
1638903_at	CG5724	CG5724 gene product from transcript CG5724-RA	-1.06	0.0064	0.17	8.37	-9.43
1640458_at	CG11211	CG11211 gene product from transcript CG11211-RA	-1.06	8.3e-06	0.0019	8.83	-9.88
1635649_at	CG8038	CG8038 gene product from transcript CG8038-RA	-1.05	1.4e-06	0.0004	6.35	-7.4
1630802_at	Cyp6d4	CG12800 gene product from transcript CG12800-RA	-1.04	0.0032	0.11	5.8	-6.85
1639670_at	can	cannonball	-1.04	0.00042	0.029	6.6	-7.65
1624793_at	GstD7	Glutathione S transferase D7	-1.02	0.0055	0.15	3.1	-4.12
1640850_at	cindr	CIN85 and CD2AP orthologue	-1.02	1.7e-05	0.0034	5.86	-6.89
1630516_at	CG14615	CG14615 gene product from transcript CG14615-RB	-1.01	0.019	0.29	6.85	-7.86
1636984_at	CG42255	CG42255 gene product from transcript CG42255-RB	-1.01	1.4e-05	0.003	3.58	-4.59
1640422_a_at	CG30401	CG30401 gene product from transcript CG30401-RC	-1.01	0.00046	0.031	4	-5.01
1627119_at	CG8329	CG8329 gene product from transcript CG8329-RA	-1	0.00032	0.025	10.7	-11.7
1631512_at	CG9377	CG9377 gene product from transcript CG9377-RA	-1	0.014	0.26	3.56	-4.56
1629846_at	CG11619	CG11619 gene product from transcript CG11619-RA	-0.99	0.0017	0.074	7.16	-8.14
1632705_at	ninaD	neither inactivation nor afterpotential D	-0.99	0.034	0.38	10.1	-11.1
1633833_at	CG18213	CG18213 gene product from transcript CG18213-RD	-0.99	0.00069	0.04	6.42	-7.41
1634064_at	CG13311	CG13311 gene product from transcript CG13311-RA	-0.98	0.0038	0.12	6.58	-7.55
1631173_at	dob	doppelganger von brummer	-0.97	0.0038	0.12	7.74	-8.71
1635498_at	CG9259	CG9259 gene product from transcript CG9259-RC	-0.97	0.012	0.24	11	-12
1638038_at	CG4335	CG4335 gene product from transcript CG4335-RA	-0.97	0.005	0.15	7.88	-8.84
1624558_at	Drsl3	Drosomycin-like 3	-0.96	0.0039	0.13	7.62	-8.57
1625697_at	Cyp6g1	CG8453 gene product from transcript CG8453-RB	-0.96	7.5e-05	0.009	11.8	-12.8
1628935_at	CG10962	CG10962 gene product from transcript CG10962-RB	-0.96	6.9e-06	0.0016	5.84	-6.8
1635952_at	l(2)efl	lethal (2) essential for life	-0.96	0.12	0.61	3.72	-4.68
1623398_at	CG4830	CG4830 gene product from transcript CG4830-RA	-0.95	0.18	0.7	2.06	-3.01
1629875_a_at	Cyp4d1	Cytochrome P450-4d1	-0.95	0.0017	0.074	6.81	-7.76
1635812_at	CG16965	CG16965 gene product from transcript CG16965-RC	-0.94	0.0038	0.12	7.96	-8.9
1623165_at	thetaTry	thetaTrypsin	-0.93	0.0048	0.14	10.7	-11.6
1624333_at	CG9903	CG9903 gene product from transcript CG9903-RA	-0.93	0.00016	0.015	4.5	-5.44
1632616_at	CG18094	CG18094 gene product from transcript CG18094-RB	-0.93	0.00061	0.037	3.54	-4.47
1622908_a_at			-0.92	0.0014	0.064	6.35	-7.27
1625671_at			-0.92	0.00036	0.026	9.99	-10.9
1626394_at	Jon99Fi	Jonah 99Fi	-0.92	0.32	0.92	10.9	-11.9
1630154_at	CG3437	CG3437 gene product from transcript CG3437-RB	-0.92	9.1e-05	0.01	7.19	-8.11
1641111_s_at	aralar1	CG2139 gene product from transcript CG2139-RC	-0.92	6.2e-05	0.008	8.15	-9.07
1636154_at	CG30090	CG30090 gene product from transcript CG30090-RA	-0.91	0.004	0.13	5.66	-6.57
1638087_at	Vap-33B	VAMP-associated protein of 33kDa ortholog B	-0.91	5.8e-05	0.0078	2.85	-3.77
1623817_at	CG7916	CG7916 gene product from transcript CG7916-RA	-0.9	0.00095	0.05	11.9	-12.8
1626689_at	Cyp6t1	CG1644 gene product from transcript CG1644-RA	-0.9	0.019	0.29	7.3	-8.2
1630612_at	CG17636	CG17636 gene product from transcript CG17636-RA	-0.9	0.0086	0.2	7.46	-8.37
1630700_at	CG43064	CG43064 gene product from transcript CG43064-RB	-0.9	0.0057	0.16	4.75	-5.64
1632683_s_at	CG5953	CG5953 gene product from transcript CG5953-RD	-0.9	7.1e-07	0.00024	14.8	-15.7
1636240_at	Vha100-4	Vacuolar H[+] ATPase 100kD subunit 4	-0.9	0.00024	0.02	7.42	-8.32
1622976_at	mod(mdg4)	modifier of mdg4	-0.89	0.00085	0.047	4.96	-5.84
1627036_at	ORY	Occludin-Related Y	-0.89	5.1e-05	0.0073	6.24	-7.13
1627836_at	CG13801	CG13801 gene product from transcript CG13801-RA	-0.89	0.005	0.15	3.44	-4.33
1629313_at	CG8661	CG8661 gene product from transcript CG8661-RA	-0.89	1.7e-05	0.0034	10.5	-11.4
1638604_at	CG8117	CG8117 gene product from transcript CG8117-RA	-0.89	0.0011	0.054	3.81	-4.69
1640881_at	CG16762	CG16762 gene product from transcript CG16762-RA	-0.89	0.00083	0.046	8.65	-9.53
1625265_at	CG9119	CG9119 gene product from transcript CG9119-RA	-0.88	0.00014	0.014	9.78	-10.7
1629042_at	CG15674	CG15674 gene product from transcript CG15674-RA	-0.88	0.00069	0.04	3.37	-4.25
1630257_s_at	pncr015:3L	putative noncoding RNA 015:3L	-0.88	0.0015	0.069	5.65	-6.53
1635165_a_at	Iml1	Increased minichromosome loss 1	-0.88	0.02	0.3	8.01	-8.88
1636353_s_at	CG8112	CG8112 gene product from transcript CG8112-RD	-0.88	0.035	0.39	7.98	-8.86
1636726_at	CG17180	CG17180 gene product from transcript CG17180-RA	-0.88	9.8e-06	0.0021	6.77	-7.65
1638508_at	Mal-B1	Maltase B1	-0.88	0.018	0.29	9.01	-9.89
1633639_at	Cyp28d1	CG10833 gene product from transcript CG10833-RA	-0.87	0.00029	0.023	10.6	-11.4
1634515_at	CG8093	CG8093 gene product from transcript CG8093-RB	-0.87	0.017	0.28	9.13	-10
1636786_at	CG13474	CG13474 gene product from transcript CG13474-RA	-0.87	0.00013	0.013	5.47	-6.35
1636583_at	mag	magro	-0.86	0.0031	0.11	12.1	-12.9
1626055_at	sphinx1	CG32383 gene product from transcript CG32383-RB	-0.85	0.00036	0.026	7.8	-8.64
1628611_at	CG11241	CG11241 gene product from transcript CG11241-RC	-0.85	0.014	0.26	7.22	-8.08
1637823_at	CG1434	CG1434 gene product from transcript CG1434-RB	-0.85	0.00012	0.012	6.64	-7.49
1625389_at	CG8209	CG8209 gene product from transcript CG8209-RA	-0.84	5.1e-07	0.00018	8.05	-8.88
1632444_at	CG15170	CG15170 gene product from transcript CG15170-RB	-0.84	0.0063	0.17	4.47	-5.31
1641270_at	CG8745	CG8745 gene product from transcript CG8745-RA	-0.84	4.6e-05	0.0068	10.6	-11.4
1632918_at	CG18746	CG18746 gene product from transcript CG18746-RA	-0.83	0.0021	0.087	2.7	-3.53
1633378_at	Lectin-galC1	Galactose-specific C-type lectin	-0.83	0.0014	0.065	8.32	-9.16
1637403_at	CG7953	CG7953 gene product from transcript CG7953-RB	-0.83	0.0044	0.14	12.3	-13.2
1624892_s_at	CG11892	CG11892 gene product from transcript CG11892-RA	-0.82	0.0051	0.15	12	-12.8
1628225_at	CG32391	CG32391 gene product from transcript CG32391-RC	-0.82	0.0022	0.088	5.62	-6.45
1628297_a_at	CG8478	CG8478 gene product from transcript CG8478-RB	-0.82	0.00063	0.038	7.84	-8.66
1629520_at	CG8997	CG8997 gene product from transcript CG8997-RB	-0.82	0.0019	0.08	13.3	-14.1
1630954_at			-0.82	0.029	0.36	3.28	-4.1
1632653_at	CG11000	CG11000 gene product from transcript CG11000-RC	-0.82	0.0098	0.22	7.45	-8.27
1633748_at	ND-20L	NADH dehydrogenase (ubiquinone) 20 kDa subunit-like	-0.82	1.2e-05	0.0027	9.24	-10.1
1635049_at	CG13877	CG13877 gene product from transcript CG13877-RB	-0.82	0.0027	0.1	8.59	-9.41
1631521_at	CG33469	CG33469 gene product from transcript CG33469-RB	-0.81	0.041	0.42	5.51	-6.32
1634621_at	CG13599	CG13599 gene product from transcript CG13599-RA	-0.81	0.0049	0.14	4.57	-5.38
1636287_at	CG10592	CG10592 gene product from transcript CG10592-RA	-0.81	0.0086	0.2	11	-11.8
1638484_at	Hsp67Bc	Heat shock gene 67Bc	-0.81	0.084	0.51	5.29	-6.1
1626369_at			-0.8	2.1e-05	0.0039	9.02	-9.82
1638256_at	Gpi1	CG32578 gene product from transcript CG32578-RC	-0.8	0.0014	0.066	6.42	-7.21
1640242_s_at			-0.8	0.00017	0.016	9.65	-10.5
1640291_at	Bili	Band4.1 inhibitor LRP interactor	-0.8	0.0054	0.15	6.92	-7.72
1631230_at	CR40053	ncRNA	-0.79	0.00044	0.03	6.06	-6.85
1637301_a_at	slo	slowpoke	-0.79	0.0002	0.018	8.04	-8.83
1623363_at	CG6432	CG6432 gene product from transcript CG6432-RB	-0.78	0.00059	0.036	7.51	-8.29
1623517_at	CG4962	CG4962 gene product from transcript CG4962-RA	-0.78	0.36	0.97	5.51	-6.3
1623666_at	CG10516	CG10516 gene product from transcript CG10516-RA	-0.78	0.00048	0.032	9.58	-10.4
1625837_at	CG17244	CG17244 gene product from transcript CG17244-RB	-0.78	0.0012	0.059	10.3	-11.1
1627642_at	CG14974	CG14974 gene product from transcript CG14974-RC	-0.78	1.5e-05	0.003	10.5	-11.3
1627657_at	CG16749	CG16749 gene product from transcript CG16749-RA	-0.78	0.00065	0.039	10.2	-11
1631234_at	CG18173	CG18173 gene product from transcript CG18173-RB	-0.78	0.00087	0.047	8.63	-9.41
1631805_at	CG3397	CG3397 gene product from transcript CG3397-RA	-0.78	0.043	0.42	6.81	-7.59
1635019_at	CG12971	CG12971 gene product from transcript CG12971-RC	-0.78	0.076	0.5	2.23	-3.01
1639400_at	CG31207	CG31207 gene product from transcript CG31207-RA	-0.78	0.00065	0.039	9.17	-9.95
1639434_at	CG14556	CG14556 gene product from transcript CG14556-RB	-0.78	0.00089	0.048	9.58	-10.4
1639892_at	Sodh-1	Sorbitol dehydrogenase 1	-0.78	0.043	0.42	10.5	-11.3
1624221_at	CG32987	CG32987 gene product from transcript CG32987-RA	-0.77	0.01	0.22	4.48	-5.25
1634838_at	CG10638	CG10638 gene product from transcript CG10638-RD	-0.77	0.008	0.2	3.34	-4.12
1637677_at	ftz	fushi tarazu	-0.77	2.9e-06	0.0008	2.82	-3.59
1622894_at	CG15120	CG15120 gene product from transcript CG15120-RA	-0.76	0.0096	0.21	5.14	-5.9
1635239_at	CG13901	CG13901 gene product from transcript CG13901-RB	-0.76	2e-05	0.0038	9.03	-9.79
1624454_at	CG10361	CG10361 gene product from transcript CG10361-RA	-0.75	0.049	0.45	7.45	-8.21
1625792_s_at	HipHop	HP1-HOAP-interacting protein	-0.75	0.00025	0.021	6.33	-7.08
1629661_at	CG13723	CG13723 gene product from transcript CG13723-RA	-0.75	0.0003	0.023	9.14	-9.9
1629706_at			-0.75	0.0049	0.14	5.36	-6.11
1631671_at	CG13827	CG13827 gene product from transcript CG13827-RA	-0.75	0.00033	0.025	8.81	-9.56
1625248_at	RpS29	Ribosomal protein S29	-0.74	0.0023	0.089	6.62	-7.35
1628271_at	CG3609	CG3609 gene product from transcript CG3609-RA	-0.74	0.00046	0.031	10.9	-11.7
1628364_at	CG7968	CG7968 gene product from transcript CG7968-RA	-0.74	0.0048	0.14	9.75	-10.5
1631066_at	rib	ribbon	-0.74	0.0019	0.081	5.83	-6.57
1633401_s_at			-0.74	0.042	0.42	8.87	-9.61
1634594_at	CG17738	CG17738 gene product from transcript CG17738-RA	-0.74	0.0062	0.17	6.53	-7.27
1634640_at	Cyp4ac1	CG14032 gene product from transcript CG14032-RA	-0.74	0.0095	0.21	9.59	-10.3
1635408_at	CG13700	CG13700 gene product from transcript CG13700-RD	-0.74	0.0012	0.057	10.7	-11.4
1635525_at	CG9672	CG9672 gene product from transcript CG9672-RA	-0.74	0.0035	0.12	9.38	-10.1
1639959_at	CG42272	CG42272 gene product from transcript CG42272-RC	-0.74	3.5e-05	0.0055	2.26	-3
1624846_at	CG10764	CG10764 gene product from transcript CG10764-RA	-0.73	0.0018	0.078	2.31	-3.05
1632209_at	CG7829	CG7829 gene product from transcript CG7829-RA	-0.73	0.0021	0.085	4.38	-5.12
1633770_at	CAHbeta	Carbonic anhydrase beta	-0.73	0.00083	0.046	8.54	-9.27
1636623_at	Ance-5	CG10142 gene product from transcript CG10142-RA	-0.73	0.018	0.29	8.19	-8.92
1638368_at	CG31674	CG31674 gene product from transcript CG31674-RA	-0.73	0.0068	0.18	6.95	-7.67
1638998_at	Cul5	Cullin 5	-0.73	0.0011	0.055	6.33	-7.06
1628332_at	CG14990	CG14990 gene product from transcript CG14990-RA	-0.72	0.075	0.5	4.84	-5.56
1633033_s_at	Gat	GABA transporter	-0.72	0.063	0.47	7.1	-7.82
1625099_at	CG17999	CG17999 gene product from transcript CG17999-RA	-0.71	0.069	0.48	4.7	-5.41
1631785_at	gwl	greatwall	-0.71	0.0005	0.032	3.5	-4.2
1638858_at	CG42235	CG42235 gene product from transcript CG42235-RE	-0.71	0.0059	0.16	9.46	-10.2
1640218_at	CG17196	CG17196 gene product from transcript CG17196-RC	-0.71	5.9e-06	0.0014	9.92	-10.6
1626133_s_at			-0.7	7.5e-05	0.009	7.82	-8.52
1626326_at	CG31436	CG31436 gene product from transcript CG31436-RA	-0.7	0.00076	0.043	5.95	-6.65
1627741_at	CG13086	CG13086 gene product from transcript CG13086-RB	-0.7	0.021	0.31	7.73	-8.43
1630248_at	CG5346	CG5346 gene product from transcript CG5346-RA	-0.7	0.0018	0.078	9.05	-9.76
1631145_at	CG32073	CG32073 gene product from transcript CG32073-RB	-0.7	0.0017	0.075	5.88	-6.58
1631523_at	cDIP	Common Dpr-interacting protein	-0.7	0.022	0.32	8.52	-9.21
1634177_a_at	CG31055	CG31055 gene product from transcript CG31055-RB	-0.7	2.8e-05	0.0047	8.4	-9.09
1634445_at	CG32750	CG32750 gene product from transcript CG32750-RA	-0.7	1.1e-06	0.00034	3.09	-3.78
1637224_at	CG13905	CG13905 gene product from transcript CG13905-RB	-0.7	0.21	0.76	11.2	-11.9
1638305_at	Mip	Myoinhibiting peptide precursor	-0.7	0.00033	0.025	7.7	-8.4
1626139_at	CG13131	CG13131 gene product from transcript CG13131-RA	-0.69	0.00067	0.04	6.19	-6.88
1632149_at	CG17930	CG17930 gene product from transcript CG17930-RA	-0.69	8.2e-05	0.0094	7	-7.69
1632805_at	Rcd-1r	Rcd-1 related	-0.69	0.014	0.25	4.83	-5.53
1633826_at	Iris	CG4715 gene product from transcript CG4715-RA	-0.69	0.046	0.43	9.29	-9.98
1636717_at	CG6005	CG6005 gene product from transcript CG6005-RB	-0.69	0.00082	0.046	7.5	-8.19
1637424_at	sti	sticky	-0.69	0.0075	0.19	3.97	-4.65
1629618_at			-0.68	0.022	0.32	5.23	-5.9
1631435_at	CG7988	CG7988 gene product from transcript CG7988-RA	-0.68	0.03	0.36	5.02	-5.69
1633369_s_at	CG6184	CG6184 gene product from transcript CG6184-RE	-0.68	0.00058	0.036	4.34	-5.02
1633772_at	CG32564	CG32564 gene product from transcript CG32564-RA	-0.68	0.028	0.35	4.35	-5.03
1624015_at	qjt	quijote	-0.67	0.00071	0.041	8.12	-8.8
1628268_at	CG18249	CG18249 gene product from transcript CG18249-RB	-0.67	0.091	0.53	5.59	-6.25
1628617_at	Drsl4	Drosomycin-like 4	-0.67	0.0037	0.12	13.4	-14
1634503_at	CG15695	CG15695 gene product from transcript CG15695-RA	-0.67	0.0047	0.14	8.26	-8.93
1634554_at	GstD8	Glutathione S transferase D8	-0.67	0.23	0.79	4.92	-5.58
1624017_at	Ahcy89E	Adenosylhomocysteinase 89E	-0.66	0.015	0.27	8.43	-9.09
1632911_at	CG33493	CG33493 gene product from transcript CG33493-RB	-0.66	0.0032	0.11	8.28	-8.93
1633154_at	snky	sneaky	-0.66	0.0081	0.2	6.7	-7.36
1633667_at	Lip2	Lipase 2	-0.66	0.011	0.23	5.84	-6.5
1635343_a_at	CkIIalpha-i3	CKII-alpha subunit interactor-3	-0.66	0.00035	0.026	7.74	-8.4
1641084_at	hng3	hinge3	-0.66	0.0019	0.08	7.38	-8.04
1625193_at	CG31106	CG31106 gene product from transcript CG31106-RB	-0.65	0.0057	0.16	9.84	-10.5
1626066_at	CG18748	CG18748 gene product from transcript CG18748-RB	-0.65	0.012	0.24	4.66	-5.31
1626151_at	Gr32a	Gustatory receptor 32a	-0.65	0.017	0.28	6.11	-6.76
1626740_at	Cpr72Ec	Cuticular protein 72Ec	-0.65	0.06	0.47	5.62	-6.27
1627669_at	CG1791	CG1791 gene product from transcript CG1791-RC	-0.65	0.14	0.63	6.51	-7.17
1629352_at	sgl	sugarless	-0.65	5.9e-05	0.0079	10.3	-10.9
1629430_s_at	regucalcin	CG1803 gene product from transcript CG1803-RA	-0.65	0.0073	0.18	8.49	-9.14
1629771_at	Cyp12a5	CG11821 gene product from transcript CG11821-RA	-0.65	0.026	0.34	8.89	-9.54
1630214_a_at	CG7824	CG7824 gene product from transcript CG7824-RC	-0.65	0.00027	0.022	6.34	-6.99
1635061_at	CG43134	CG43134 gene product from transcript CG43134-RA	-0.65	0.0051	0.15	7.14	-7.8
1639196_at	Jon25Bii	Jonah 25Bii	-0.65	0.3	0.9	10.8	-11.5
1624549_at	FASN1	Fatty acid synthase 1	-0.64	0.028	0.35	13.8	-14.4
1631354_x_at	CG13679	CG13679 gene product from transcript CG13679-RB	-0.64	1.8e-05	0.0036	6.99	-7.62
1638090_at	CG4592	CG4592 gene product from transcript CG4592-RB	-0.64	0.00032	0.025	9.32	-9.96
1638523_at	CG32633	CG32633 gene product from transcript CG32633-RA	-0.64	0.0072	0.18	7.11	-7.74
1623126_at	CG13912	CG13912 gene product from transcript CG13912-RA	-0.63	0.03	0.36	8.45	-9.08
1623352_at	CG7016	CG7016 gene product from transcript CG7016-RA	-0.63	0.0023	0.091	7.78	-8.41
1623522_at	CG11668	CG11668 gene product from transcript CG11668-RA	-0.63	0.045	0.43	4.93	-5.56
1628709_at	CG34265	CG34265 gene product from transcript CG34265-RB	-0.63	0.24	0.81	4.39	-5.02
1629698_at	CG3515	CG3515 gene product from transcript CG3515-RA	-0.63	0.026	0.34	5.44	-6.08
1631264_at	CG2211	CG2211 gene product from transcript CG2211-RA	-0.63	0.0014	0.066	6.49	-7.12
1634282_s_at	Top3beta	Topoisomerase 3beta	-0.63	0.016	0.27	5.99	-6.62
1636973_at	smp-30	Senescence marker protein-30	-0.63	0.0048	0.14	6.24	-6.87
1628238_at	Tektin-C	Tektin C	-0.62	0.0001	0.011	10.3	-10.9
1628592_at	CG15539	CG15539 gene product from transcript CG15539-RA	-0.62	0.0032	0.11	7.94	-8.56
1628738_at	CG31251	CG31251 gene product from transcript CG31251-RA	-0.62	0.048	0.44	4.38	-4.99
1631405_at	CG42370	CG42370 gene product from transcript CG42370-RA	-0.62	0.053	0.46	6.46	-7.08
1632818_at	CG32281	CG32281 gene product from transcript CG32281-RA	-0.62	0.00021	0.018	7.57	-8.19
1634863_at	CG33107	CG33107 gene product from transcript CG33107-RA	-0.62	0.00011	0.012	6.46	-7.08
1625024_at	Zwilch	CG18729 gene product from transcript CG18729-RA	-0.61	0.0087	0.2	6.12	-6.73
1625855_at	MED30	Mediator complex subunit 30	-0.61	0.0019	0.08	8.09	-8.7
1625996_s_at	BG642312	CG33943 gene product from transcript CG33943-RB	-0.61	8.6e-05	0.0097	14.1	-14.7
1626248_at	CG18547	CG18547 gene product from transcript CG18547-RA	-0.61	0.0069	0.18	9.5	-10.1
1627463_at	Damm	Death associated molecule related to Mch2 caspase	-0.61	0.075	0.5	10.1	-10.7
1629565_s_at			-0.61	0.0065	0.17	10.8	-11.4
1633803_at	Pgm	phosphoglucose mutase	-0.61	0.00034	0.025	11.6	-12.2
1634466_at	CG9507	CG9507 gene product from transcript CG9507-RA	-0.61	0.006	0.16	2.75	-3.37
1636510_a_at	Lsd-1	Lipid storage droplet-1	-0.61	0.12	0.6	11.1	-11.7
1637346_at	CG33514	CG33514 gene product from transcript CG33514-RA	-0.61	0.0062	0.16	9.33	-9.94
1639152_at	Ptp52F	Protein tyrosine phosphatase 52F	-0.61	0.041	0.42	6.42	-7.03
1627545_at	CG13319	CG13319 gene product from transcript CG13319-RA	-0.6	0.00066	0.039	8.28	-8.88
1627619_at	CG15332	CG15332 gene product from transcript CG15332-RA	-0.6	0.0078	0.19	4.3	-4.9
1629388_s_at			-0.6	0.001	0.053	8.57	-9.17
1629673_at	CG15418	CG15418 gene product from transcript CG15418-RA	-0.6	0.0037	0.12	7.64	-8.23
1629747_at	Cpr49Ag	Cuticular protein 49Ag	-0.6	0.13	0.62	5.27	-5.88
1630483_a_at	CG7546	CG7546 gene product from transcript CG7546-RH	-0.6	0.00028	0.023	8.71	-9.31
1631522_x_at	CG15213	CG15213 gene product from transcript CG15213-RA	-0.6	0.13	0.61	2.39	-2.99
1637037_at	ade3	adenosine 3	-0.6	0.063	0.47	7.51	-8.11
1637750_at	Sox21b	CG32139 gene product from transcript CG32139-RA	-0.6	0.00017	0.016	6.82	-7.42
1623904_a_at	Rpt3R	Regulatory particle triple-A ATPase 3-related	-0.59	0.00015	0.014	9.2	-9.79
1624092_at	Jon99Ci	Jonah 99Ci	-0.59	0.068	0.48	12.3	-12.9
1625304_s_at	CG34301	CG34301 gene product from transcript CG34301-RA	-0.59	0.0023	0.089	7.21	-7.8
1625611_at	NimB4	Nimrod B4	-0.59	0.023	0.32	5.36	-5.95
1626451_at	CG13847	CG13847 gene product from transcript CG13847-RC	-0.59	0.0045	0.14	5.01	-5.61
1627770_at	Cks30A	Cyclin-dependent kinase subunit 30A	-0.59	0.00011	0.012	7.2	-7.8
1628541_at	Takl1	Tak1-like 1	-0.59	0.13	0.63	6.19	-6.78
1632568_at	CG3223	CG3223 gene product from transcript CG3223-RA	-0.59	0.00014	0.013	8.79	-9.37
1637906_at			-0.59	0.035	0.39	6.72	-7.31
1638388_at	CG10559	CG10559 gene product from transcript CG10559-RB	-0.59	0.018	0.29	2.71	-3.3
1639455_at	rn	rotund	-0.59	0.025	0.33	4.22	-4.8
1640236_at	CG4325	CG4325 gene product from transcript CG4325-RB	-0.59	0.029	0.36	5.1	-5.69
1641746_at	Cpr11B	Cuticular protein 11B	-0.59	0.22	0.78	2.2	-2.79
1624285_at	CG3088	CG3088 gene product from transcript CG3088-RA	-0.58	0.00042	0.029	10.5	-11
1625314_at	CG2022	CG2022 gene product from transcript CG2022-RB	-0.58	0.046	0.43	9.29	-9.87
1625746_at	CG3386	CG3386 gene product from transcript CG3386-RD	-0.58	0.00097	0.05	6.51	-7.09
1627399_at	CG17266	CG17266 gene product from transcript CG17266-RA	-0.58	0.024	0.33	6.61	-7.19
1636387_at	CG10300	CG10300 gene product from transcript CG10300-RA	-0.58	0.012	0.24	7.4	-7.98
1637540_at	CG3123	CG3123 gene product from transcript CG3123-RA	-0.58	0.008	0.2	5.41	-5.99
1637797_at	CG14400	CG14400 gene product from transcript CG14400-RA	-0.58	0.13	0.62	7.44	-8.03
1638142_at	CG3288	CG3288 gene product from transcript CG3288-RB	-0.58	0.0036	0.12	5.46	-6.03
1623229_at	CG7881	CG7881 gene product from transcript CG7881-RB	-0.57	0.057	0.47	6.96	-7.53
1624020_at	mod(mdg4)	modifier of mdg4	-0.57	0.00057	0.036	5.91	-6.48
1624738_at	RpS6	Ribosomal protein S6	-0.57	0.0047	0.14	7.8	-8.37
1625090_at			-0.57	0.0021	0.087	7.94	-8.51
1627167_a_at	CG40485	CG40485 gene product from transcript CG40485-RB	-0.57	0.031	0.37	5.36	-5.93
1627293_at	CG14439	CG14439 gene product from transcript CG14439-RB	-0.57	0.021	0.31	8.13	-8.7
1629098_at	CG7631	CG7631 gene product from transcript CG7631-RA	-0.57	0.13	0.62	6.94	-7.52
1629637_at	CG13794	CG13794 gene product from transcript CG13794-RA	-0.57	0.0087	0.2	7.86	-8.43
1630120_s_at			-0.57	0.026	0.34	3.05	-3.63
1632695_at	CG18585	CG18585 gene product from transcript CG18585-RB	-0.57	0.016	0.27	9.01	-9.58
1633728_at	CG12728	CG12728 gene product from transcript CG12728-RB	-0.57	0.051	0.45	6.44	-7.01
1634240_at	CG5107	CG5107 gene product from transcript CG5107-RA	-0.57	0.00036	0.026	14.2	-14.8
1634664_at	Cyp309a2	CG18559 gene product from transcript CG18559-RA	-0.57	0.097	0.55	8.68	-9.26
1635028_s_at			-0.57	0.016	0.28	5.54	-6.11
1635770_at	CG31097	CG31097 gene product from transcript CG31097-RB	-0.57	0.0081	0.2	2.46	-3.03
1636765_at	mod(mdg4)	modifier of mdg4	-0.57	0.0051	0.15	4.06	-4.63
1640221_at	CG10479	CG10479 gene product from transcript CG10479-RA	-0.57	0.015	0.27	8.52	-9.09
1640488_a_at			-0.57	0.019	0.29	9.87	-10.4
1641071_at	CG8343	CG8343 gene product from transcript CG8343-RA	-0.57	0.004	0.13	12.1	-12.6
1641715_at	CG11162	CG11162 gene product from transcript CG11162-RA	-0.57	0.039	0.41	3.99	-4.56
1623814_at	CG13829	CG13829 gene product from transcript CG13829-RA	-0.56	0.00021	0.018	8.13	-8.69
1625053_at	CG16898	CG16898 gene product from transcript CG16898-RA	-0.56	0.094	0.54	7.84	-8.41
1625163_at	Surf1	Surfeit 1	-0.56	0.0014	0.064	7.81	-8.37
1626540_at			-0.56	0.002	0.081	9.76	-10.3
1627678_at	CG18302	CG18302 gene product from transcript CG18302-RA	-0.56	0.2	0.74	7.59	-8.15
1628075_at	olf186-M	CG14489 gene product from transcript CG14489-RA	-0.56	0.014	0.26	8.35	-8.9
1631867_at	Idgf5	Imaginal disc growth factor 5	-0.56	0.064	0.47	6.48	-7.03
1632472_s_at	nsl1	non-specific lethal 1	-0.56	0.0011	0.056	9.72	-10.3
1632517_at	CG7966	CG7966 gene product from transcript CG7966-RA	-0.56	0.028	0.35	9.25	-9.81
1633076_at	Jabba	CG42351 gene product from transcript CG42351-RI	-0.56	0.063	0.47	8.86	-9.42
1638139_at	CG31664	CG31664 gene product from transcript CG31664-RC	-0.56	0.043	0.43	4.97	-5.53
1638246_at	CG5804	CG5804 gene product from transcript CG5804-RA	-0.56	0.019	0.29	13	-13.6
1639819_at	Sardh	Sarcosine dehydrogenase	-0.56	0.16	0.67	7.83	-8.39
1639927_at	h-cup	heineken-cup	-0.56	5.8e-05	0.0078	8.43	-8.99
1640983_at	CG5909	CG5909 gene product from transcript CG5909-RA	-0.56	0.023	0.32	7.35	-7.9
1641316_at	ida	imaginal discs arrested	-0.56	0.0026	0.098	5.37	-5.93
1623335_a_at	CG5044	CG5044 gene product from transcript CG5044-RB	-0.55	0.0017	0.075	9.87	-10.4
1623895_at	CR31912	ncRNA	-0.55	0.031	0.37	3.59	-4.14
1624827_at	CG11698	CG11698 gene product from transcript CG11698-RA	-0.55	0.011	0.23	6.29	-6.84
1624914_at	Mal-A8	Maltase A8	-0.55	0.038	0.4	12.7	-13.3
1627327_at	Drsl5	Drosomycin-like 5	-0.55	0.0098	0.22	13.2	-13.8
1627869_at	Jon25Bi	Jonah 25Bi	-0.55	0.11	0.58	11.2	-11.8
1628210_at	gcl	germ cell-less	-0.55	0.044	0.43	7.86	-8.4
1628492_at	Aprt	Adenine phosphoribosyltransferase	-0.55	0.0022	0.088	8.17	-8.73
1629003_at	gammaSnap2	gamma Soluble NSF attachment protein 2	-0.55	0.015	0.27	5.71	-6.26
1630645_at	CG3528	CG3528 gene product from transcript CG3528-RA	-0.55	0.018	0.29	5.83	-6.37
1632228_at	CG6733	CG6733 gene product from transcript CG6733-RA	-0.55	0.18	0.71	8.95	-9.5
1632514_s_at	CG11905	CG11905 gene product from transcript CG11905-RB	-0.55	0.053	0.46	6.67	-7.23
1632877_a_at	CG2906	CG2906 gene product from transcript CG2906-RE	-0.55	0.0069	0.18	4.93	-5.48
1633758_at	Tsp86D	Tetraspanin 86D	-0.55	0.025	0.33	4.19	-4.74
1635249_at			-0.55	0.048	0.44	5.59	-6.14
1637442_at	ttv	tout-velu	-0.55	0.097	0.55	7.22	-7.76
1637754_at	CG9458	CG9458 gene product from transcript CG9458-RA	-0.55	0.0021	0.087	12	-12.5
1638074_at	GstO2	Glutathione S transferase O2	-0.55	0.00049	0.032	8.51	-9.06
1638880_at	Csas	CMP-sialic acid synthase	-0.55	0.013	0.25	8.03	-8.59
1639295_at	CG4734	CG4734 gene product from transcript CG4734-RA	-0.55	0.016	0.27	11.9	-12.5
1640505_at	Jabba	CG42351 gene product from transcript CG42351-RI	-0.55	0.049	0.45	6.36	-6.91
1641037_at	Cubn	Cubilin ortholog	-0.55	0.039	0.41	6.39	-6.94
1627266_at			-0.54	0.03	0.36	4.36	-4.9
1627854_at	CG9914	CG9914 gene product from transcript CG9914-RB	-0.54	0.005	0.15	11.9	-12.5
1628232_at	CG30046	CG30046 gene product from transcript CG30046-RC	-0.54	0.06	0.47	3.57	-4.11
1631021_at	vret	vreteno	-0.54	0.028	0.35	5.73	-6.26
1631496_at	CG4563	CG4563 gene product from transcript CG4563-RA	-0.54	0.17	0.69	7.39	-7.94
1632484_at	CG2218	CG2218 gene product from transcript CG2218-RA	-0.54	0.0011	0.054	9.62	-10.2
1634583_s_at	CG4822	CG4822 gene product from transcript CG4822-RE	-0.54	0.017	0.28	9.92	-10.5
1635403_at	shf	shifted	-0.54	0.0072	0.18	8.07	-8.61
1635425_s_at			-0.54	0.0024	0.094	5.32	-5.86
1636736_s_at			-0.54	0.055	0.47	5.11	-5.65
1638981_at	Ugt86Dh	CG4772 gene product from transcript CG4772-RB	-0.54	0.007	0.18	7.76	-8.3
1639365_at	Dup99B	Ductus ejaculatorius peptide 99B	-0.54	0.0008	0.045	13.8	-14.4
1623695_a_at	AdenoK	Adenosine Kinase	-0.53	0.021	0.31	11.1	-11.6
1624375_at	insv	insensitive	-0.53	0.033	0.38	6.44	-6.96
1624599_at	CG34331	CG34331 gene product from transcript CG34331-RC	-0.53	0.044	0.43	9.44	-9.97
1624692_at	CG6830	CG6830 gene product from transcript CG6830-RA	-0.53	0.029	0.36	9.55	-10.1
1626220_at	CG3448	CG3448 gene product from transcript CG3448-RB	-0.53	0.027	0.35	7.14	-7.67
1626524_at	Phae1	Phaedra 1	-0.53	0.0026	0.098	10.2	-10.7
1626909_at	CG10931	CG10931 gene product from transcript CG10931-RA	-0.53	0.0016	0.073	6.3	-6.83
1628670_at	CG18577	CG18577 gene product from transcript CG18577-RA	-0.53	0.016	0.27	5.8	-6.33
1628847_a_at	CG17167	CG17167 gene product from transcript CG17167-RE	-0.53	0.088	0.52	4.93	-5.46
1628890_at	CG11873	CG11873 gene product from transcript CG11873-RB	-0.53	0.0034	0.12	2.89	-3.41
1630520_s_at	pncr016:2R	putative noncoding RNA 016:2R	-0.53	0.0031	0.11	7.17	-7.7
1631151_at	CG4951	CG4951 gene product from transcript CG4951-RB	-0.53	0.0058	0.16	4.9	-5.43
1631588_at			-0.53	0.0027	0.1	10.2	-10.7
1631679_x_at	CR43882	ncRNA	-0.53	0.0063	0.17	2.33	-2.86
1631800_at	CG6690	CG6690 gene product from transcript CG6690-RA	-0.53	0.018	0.29	9.18	-9.71
1631925_at	Mdr65	Multi drug resistance 65	-0.53	0.031	0.37	7.3	-7.83
1632138_at	sa	spermatocyte arrest	-0.53	0.0091	0.21	7.7	-8.23
1632855_at	CG7352	CG7352 gene product from transcript CG7352-RC	-0.53	0.0017	0.075	7.09	-7.62
1633206_at	CG9780	CG9780 gene product from transcript CG9780-RA	-0.53	0.037	0.4	10	-10.5
1633532_at	CG5767	CG5767 gene product from transcript CG5767-RA	-0.53	0.0044	0.14	9.97	-10.5
1634614_at	hfw	halfway	-0.53	0.11	0.58	9.52	-10.1
1635650_at	CG42591	CG42591 gene product from transcript CG42591-RA	-0.53	0.00012	0.013	6.11	-6.64
1637306_at	mthl15	methuselah-like 15	-0.53	0.059	0.47	5.57	-6.1
1637647_at	CG31148	CG31148 gene product from transcript CG31148-RA	-0.53	0.071	0.49	8.59	-9.12
1637701_at	Cpr49Ab	Cuticular protein 49Ab	-0.53	0.33	0.93	8.86	-9.39
1638311_at	CG12817	CG12817 gene product from transcript CG12817-RB	-0.53	0.0002	0.018	5.73	-6.26
1639003_at	CG13137	CG13137 gene product from transcript CG13137-RB	-0.53	0.039	0.41	4.1	-4.63
1623151_a_at	CG2010	CG2010 gene product from transcript CG2010-RB	-0.52	0.091	0.53	7.99	-8.51
1623191_at	Rab9	CG9994 gene product from transcript CG9994-RA	-0.52	0.0026	0.098	8.33	-8.85
1627847_s_at	yip3	yippee interacting protein 3	-0.52	0.0019	0.081	4.83	-5.35
1632540_at	iotaTry	iotaTrypsin	-0.52	0.0047	0.14	10.1	-10.6
1634525_at	CG34227	CG34227 gene product from transcript CG34227-RA	-0.52	0.26	0.85	10	-10.5
1636050_at	comr	cookie monster	-0.52	0.024	0.33	2.85	-3.37
1637667_at	Rcd4	Reduction in Cnn dots 4	-0.52	0.0046	0.14	7.61	-8.13
1639069_at	Cyp12d1-d	CG33503 gene product from transcript CG33503-RA	-0.52	0.015	0.26	4.73	-5.25
1622966_at	RpS28a	Ribosomal protein S28a	-0.51	0.00084	0.046	7.06	-7.56
1624596_at	CG31463	CG31463 gene product from transcript CG31463-RA	-0.51	0.11	0.59	7.55	-8.07
1627744_at	CG15209	CG15209 gene product from transcript CG15209-RA	-0.51	9.4e-06	0.0021	11.2	-11.7
1629123_at	spas	spastin	-0.51	0.0037	0.12	7.89	-8.4
1629799_at	sphinx2	CG32382 gene product from transcript CG32382-RC	-0.51	0.0083	0.2	8.09	-8.6
1629879_at	Nnf1a	CG13434 gene product from transcript CG13434-RA	-0.51	0.014	0.25	6.68	-7.19
1631688_at	mal	maroon-like	-0.51	0.047	0.44	7.05	-7.56
1635125_a_at	LManII	Lysosomal alpha-mannosidase II	-0.51	0.003	0.11	12	-12.5
1635285_at	CG32461	CG32461 gene product from transcript CG32461-RA	-0.51	0.0023	0.091	8.27	-8.78
1635845_at	CG30480	CG30480 gene product from transcript CG30480-RB	-0.51	0.01	0.22	3.06	-3.57
1636094_at	CG14838	CG14838 gene product from transcript CG14838-RA	-0.51	0.0095	0.21	7.22	-7.73
1636383_at	CG13856	CG13856 gene product from transcript CG13856-RA	-0.51	0.033	0.38	5.6	-6.11
1637567_at	Mal-A6	Maltase A6	-0.51	0.057	0.47	9.25	-9.77
1638933_at	mus304	mutagen-sensitive 304	-0.51	0.001	0.052	6.19	-6.7
1639636_at	Cht7	CG1869 gene product from transcript CG1869-RA	-0.51	0.59	1	4.91	-5.42
1639901_a_at	Cyp49a1	CG18377 gene product from transcript CG18377-RA	-0.51	0.07	0.48	6.18	-6.69
1640848_at	CG11597	CG11597 gene product from transcript CG11597-RC	-0.51	0.0054	0.15	7.73	-8.24
1641240_a_at	CG1889	CG1889 gene product from transcript CG1889-RA	-0.51	0.067	0.48	7.56	-8.07
1626285_at	CG13806	CG13806 gene product from transcript CG13806-RA	-0.5	0.014	0.26	4.58	-5.08
1627127_at	CG13609	CG13609 gene product from transcript CG13609-RA	-0.5	0.03	0.36	3.84	-4.34
1627465_at	Mes4	Mesoderm-expressed 4	-0.5	0.004	0.13	7.59	-8.09
1627936_s_at			-0.5	0.012	0.23	6.59	-7.09
1629066_at	CrzR	Corazonin receptor	-0.5	0.037	0.4	9.02	-9.51
1629445_at	mtrm	matrimony	-0.5	0.076	0.5	3.22	-3.71
1630263_at	CG31370	CG31370 gene product from transcript CG31370-RB	-0.5	0.15	0.66	4.4	-4.9
1630596_at	TwdlG	TweedleG	-0.5	0.057	0.47	4.86	-5.36
1631277_at	alpha-Est4	alpha-Esterase-4	-0.5	0.032	0.37	5.18	-5.68
1631286_at	CG7857	CG7857 gene product from transcript CG7857-RA	-0.5	0.00021	0.019	8.66	-9.16
1633048_at	PPO2	Prophenoloxidase 2	-0.5	0.16	0.67	8.57	-9.06
1633523_at	Pbgs	Porphobilinogen synthase	-0.5	0.0081	0.2	8.73	-9.23
1633817_at	DJ-1alpha	CG6646 gene product from transcript CG6646-RA	-0.5	0.00057	0.036	7.99	-8.49
1634411_at	Spt7	CG6506 gene product from transcript CG6506-RA	-0.5	0.08	0.51	5.55	-6.05
1636356_at	CG3927	CG3927 gene product from transcript CG3927-RA	-0.5	0.0037	0.12	10.3	-10.8
1636495_at			-0.5	0.067	0.48	3.38	-3.89
1636556_at	CG8141	CG8141 gene product from transcript CG8141-RA	-0.5	0.00089	0.048	8.64	-9.14
1636764_at	CG31075	CG31075 gene product from transcript CG31075-RA	-0.5	0.0082	0.2	9.44	-9.94
1637190_at	CG9149	CG9149 gene product from transcript CG9149-RA	-0.5	0.0014	0.064	8.56	-9.06
1637660_at	CG5150	CG5150 gene product from transcript CG5150-RB	-0.5	0.093	0.54	10.9	-11.4
1638498_s_at	Drat	Death resistor Adh domain containing target	-0.5	0.034	0.38	12.9	-13.4
1639476_at	Vago	CG2081 gene product from transcript CG2081-RD	-0.5	0.3	0.89	9.21	-9.71
1641714_at	CG12338	CG12338 gene product from transcript CG12338-RB	-0.5	0.008	0.2	10	-10.5
1623355_at	v	vermilion	-0.49	0.0074	0.19	9.2	-9.69
1625135_at	Cby	Chibby	-0.49	0.0072	0.18	7.23	-7.72
1626027_at	Sr-CII	Scavenger receptor class C, type II	-0.49	0.015	0.26	5.73	-6.22
1628339_a_at	CG7920	CG7920 gene product from transcript CG7920-RA	-0.49	0.019	0.29	9.02	-9.51
1628645_at	CG6018	CG6018 gene product from transcript CG6018-RA	-0.49	0.012	0.24	4.34	-4.83
1629853_at	CG3699	CG3699 gene product from transcript CG3699-RA	-0.49	0.0074	0.19	9.73	-10.2
1630675_at	CG4956	CG4956 gene product from transcript CG4956-RA	-0.49	0.0018	0.076	7.95	-8.44
1631166_at	CG17440	CG17440 gene product from transcript CG17440-RA	-0.49	0.012	0.24	6.87	-7.36
1631712_at	CG13398	CG13398 gene product from transcript CG13398-RB	-0.49	0.017	0.28	7.89	-8.37
1632657_at	CG7166	CG7166 gene product from transcript CG7166-RB	-0.49	0.028	0.35	2.95	-3.44
1633439_at	Galphaf	G protein alpha f subunit	-0.49	0.017	0.28	7.74	-8.23
1636334_at	ND-49L	NADH dehydrogenase (ubiquinone) 49 kDa subunit-like	-0.49	0.0015	0.068	9.88	-10.4
1637101_at	pasha	partner of drosha	-0.49	0.017	0.28	6.17	-6.66
1637745_a_at	CG14891	CG14891 gene product from transcript CG14891-RA	-0.49	0.00035	0.025	10.6	-11.1
1639099_at	CG32100	CG32100 gene product from transcript CG32100-RA	-0.49	0.015	0.27	5.63	-6.12
1639224_at	RPA2	Replication protein A2	-0.49	0.026	0.34	6.66	-7.15
1641177_at	CG1428	CG1428 gene product from transcript CG1428-RA	-0.49	0.01	0.22	6.24	-6.73
1641445_s_at	CG7192	CG7192 gene product from transcript CG7192-RA	-0.49	0.0086	0.2	7.47	-7.97
1626350_at	alpha-Est10	alpha-Esterase-10	-0.48	0.0041	0.13	8.95	-9.43
1626941_at	Best4	Bestrophin 4	-0.48	0.022	0.31	5.92	-6.39
1628100_at	CG42235	CG42235 gene product from transcript CG42235-RE	-0.48	0.081	0.51	7.28	-7.76
1628226_at	CG8539	CG8539 gene product from transcript CG8539-RB	-0.48	0.0095	0.21	6.79	-7.27
1628696_at	CG12643	CG12643 gene product from transcript CG12643-RA	-0.48	0.041	0.42	8.43	-8.92
1628768_at	CG4676	CG4676 gene product from transcript CG4676-RA	-0.48	0.0046	0.14	3.91	-4.38
1629606_at	CG13890	CG13890 gene product from transcript CG13890-RA	-0.48	0.00012	0.012	8.73	-9.21
1630921_at	bbg	big bang	-0.48	0.0081	0.2	2.18	-2.67
1632808_at	CG6012	CG6012 gene product from transcript CG6012-RA	-0.48	0.015	0.26	2.06	-2.55
1633843_at	Kebab	Kinetochore and EB1 associated basic protein	-0.48	0.018	0.29	6.8	-7.28
1633914_at	Gal	beta galactosidase	-0.48	0.005	0.15	9.35	-9.83
1634008_at	CG34041	CG34041 gene product from transcript CG34041-RF	-0.48	0.0052	0.15	8.78	-9.26
1635639_a_at	Eip74EF	Ecdysone-induced protein 74EF	-0.48	0.077	0.5	7.13	-7.61
1636570_at	mex1	midgut expression 1	-0.48	0.00026	0.021	10.6	-11.1
1636745_at	Art4	Arginine methyltransferase 4	-0.48	0.0093	0.21	5.69	-6.17
1636888_a_at	Alp4	Alkaline phosphatase 4	-0.48	0.11	0.58	11.9	-12.4
1637829_at	CG4020	CG4020 gene product from transcript CG4020-RB	-0.48	0.021	0.31	8.43	-8.91
1640450_at	CG9722	CG9722 gene product from transcript CG9722-RA	-0.48	0.0019	0.081	9.55	-10
1624273_at	CG8034	CG8034 gene product from transcript CG8034-RA	-0.47	0.012	0.24	6.46	-6.94
1625026_at	CG3348	CG3348 gene product from transcript CG3348-RA	-0.47	0.22	0.78	11.6	-12.1
1625058_at	yellow-d	CG9889 gene product from transcript CG9889-RA	-0.47	0.013	0.25	10.9	-11.4
1625278_s_at	mesh	CG31004 gene product from transcript CG31004-RC	-0.47	0.00093	0.049	9.57	-10
1625505_at	CG13896	CG13896 gene product from transcript CG13896-RB	-0.47	0.086	0.52	4.94	-5.4
1625728_at	CG8866	CG8866 gene product from transcript CG8866-RA	-0.47	0.01	0.22	7.74	-8.21
1628758_at	CG1774	CG1774 gene product from transcript CG1774-RA	-0.47	0.0016	0.07	9.53	-10
1631104_s_at	Lgr1	Leucine-rich repeat-containing G protein-coupled receptor 1	-0.47	0.0018	0.078	7.01	-7.48
1633789_at	Hand	CG18144 gene product from transcript CG18144-RA	-0.47	0.047	0.44	7.86	-8.33
1633862_at	CG12934	CG12934 gene product from transcript CG12934-RB	-0.47	0.092	0.54	4.9	-5.37
1634801_at	CG30184	CG30184 gene product from transcript CG30184-RA	-0.47	0.028	0.35	7.08	-7.55
1635310_s_at			-0.47	0.11	0.56	5.81	-6.28
1635494_at	PPO1	Prophenoloxidase 1	-0.47	0.35	0.96	8.01	-8.48
1636398_at	CG10086	CG10086 gene product from transcript CG10086-RA	-0.47	0.0028	0.1	8.59	-9.06
1637214_a_at	scra	scraps	-0.47	0.00018	0.017	5.99	-6.46
1637485_at	CG10827	CG10827 gene product from transcript CG10827-RA	-0.47	0.035	0.39	9.92	-10.4
1638387_at	CG15107	CG15107 gene product from transcript CG15107-RA	-0.47	0.0099	0.22	8	-8.46
1638448_at	CG42336	CG42336 gene product from transcript CG42336-RB	-0.47	0.00082	0.046	9.44	-9.91
1638452_at	per	period	-0.47	0.019	0.29	7.01	-7.48
1638592_at	dnd	dead end	-0.47	0.0026	0.098	8.15	-8.63
1639046_at	snRNP-U1-C	small ribonucleoprotein particle U1 subunit C	-0.47	0.0027	0.099	9.14	-9.61
1640026_at	CG31465	CG31465 gene product from transcript CG31465-RB	-0.47	0.056	0.47	6.69	-7.16
1640638_at	Rpt4R	Regulatory particle triple-A ATPase 4-related	-0.47	0.014	0.26	8.28	-8.75
1641360_at	CG10222	CG10222 gene product from transcript CG10222-RB	-0.47	0.0058	0.16	5	-5.47
1641366_at	eIF4E-3	eukaryotic translation initiation factor 4E-3	-0.47	5.3e-05	0.0075	12.6	-13.1
1623419_s_at			-0.46	0.032	0.37	2.51	-2.98
1623552_s_at	zyd	zydeco	-0.46	0.00074	0.043	7.1	-7.57
1623790_at	Mur29B	Mucin related 29B	-0.46	0.035	0.39	9.48	-9.94
1624204_at	CG4483	CG4483 gene product from transcript CG4483-RA	-0.46	0.013	0.24	6.56	-7.02
1624332_s_at	CG4098	CG4098 gene product from transcript CG4098-RA	-0.46	0.011	0.23	7.79	-8.26
1624984_at	SLIRP2	SRA stem-loop interacting RNA binding protein 2	-0.46	0.0059	0.16	8.42	-8.88
1627891_at	CG12725	CG12725 gene product from transcript CG12725-RA	-0.46	0.018	0.29	6.1	-6.57
1629355_at	FASN3	Fatty acid synthase 3	-0.46	0.042	0.42	12.3	-12.7
1629591_at	kl-2	male fertility factor kl2	-0.46	0.0013	0.061	5.3	-5.76
1629952_at	CG15227	CG15227 gene product from transcript CG15227-RB	-0.46	0.0095	0.21	7.76	-8.23
1630198_at	Ref1	RNA and export factor binding protein 1	-0.46	0.033	0.38	2.5	-2.96
1630538_at	Cpr60D	Cuticular protein 60D	-0.46	0.086	0.52	2.36	-2.82
1632345_at	CG8353	CG8353 gene product from transcript CG8353-RB	-0.46	0.012	0.24	8.28	-8.74
1632901_s_at	c(3)G	crossover suppressor on 3 of Gowen	-0.46	0.024	0.33	3.7	-4.16
1633542_at	axo	axotactin	-0.46	0.022	0.31	3.53	-3.99
1633819_at	CG43075	CG43075 gene product from transcript CG43075-RA	-0.46	0.0002	0.018	9.3	-9.76
1634957_at	Dh44	Diuretic hormone 44	-0.46	0.072	0.49	7.02	-7.48
1635086_at	CG4666	CG4666 gene product from transcript CG4666-RB	-0.46	0.0025	0.097	11.2	-11.7
1636976_at	LManI	Lysosomal alpha-mannosidase I	-0.46	0.077	0.5	7.96	-8.41
1637385_a_at	CG9780	CG9780 gene product from transcript CG9780-RA	-0.46	0.075	0.5	10.1	-10.5
1638033_at	CG6055	CG6055 gene product from transcript CG6055-RA	-0.46	0.011	0.23	6.13	-6.59
1638080_at	CG13658	CG13658 gene product from transcript CG13658-RB	-0.46	0.0017	0.074	8.14	-8.61
1639916_at	CG42676	CG42676 gene product from transcript CG42676-RF	-0.46	0.032	0.37	5.86	-6.33
1639979_at	CG8927	CG8927 gene product from transcript CG8927-RB	-0.46	0.24	0.82	7.07	-7.53
1641234_at	Phae2	Phaedra 2	-0.46	0.017	0.28	11.2	-11.6
1623796_at	ATPsynCF6L	ATP synthase, coupling factor 6-like	-0.45	0.0005	0.032	11.1	-11.5
1623919_a_at	kuk	kugelkern	-0.45	0.0032	0.11	10.7	-11.1
1624506_at	Jon25Biii	Jonah 25Biii	-0.45	0.051	0.45	13.8	-14.2
1626086_at	CG10621	CG10621 gene product from transcript CG10621-RA	-0.45	0.12	0.61	8.82	-9.27
1626868_at	CG17687	CG17687 gene product from transcript CG17687-RA	-0.45	0.017	0.28	7.47	-7.92
1628830_at	ver	verrocchio	-0.45	0.012	0.24	6.79	-7.25
1629095_a_at	Men	Malic enzyme	-0.45	0.00017	0.016	13.1	-13.6
1629593_at	CG10866	CG10866 gene product from transcript CG10866-RB	-0.45	0.026	0.34	6.24	-6.69
1629934_at	CG14219	CG14219 gene product from transcript CG14219-RA	-0.45	0.45	1	7.14	-7.58
1630162_at	B9d1	CG14870 gene product from transcript CG14870-RA	-0.45	0.019	0.29	8.24	-8.7
1630404_at	CG34112	CG34112 gene product from transcript CG34112-RB	-0.45	0.014	0.26	3.91	-4.36
1631192_at	CG10887	CG10887 gene product from transcript CG10887-RA	-0.45	0.047	0.44	7.04	-7.49
1631816_at	Akh	Adipokinetic hormone	-0.45	0.01	0.22	8.18	-8.63
1632203_at	CG31706	CG31706 gene product from transcript CG31706-RB	-0.45	0.016	0.27	8.36	-8.81
1632810_at	CG7386	CG7386 gene product from transcript CG7386-RA	-0.45	0.01	0.22	6.08	-6.53
1632997_at	Nlg3	Neuroligin 3	-0.45	0.013	0.25	5.4	-5.85
1633642_at			-0.45	0.022	0.31	6.67	-7.12
1634557_at	Rhp	Rhophilin	-0.45	0.054	0.46	6.02	-6.47
1635065_at	CG7025	CG7025 gene product from transcript CG7025-RA	-0.45	0.2	0.75	8.41	-8.85
1635418_at	CG18558	CG18558 gene product from transcript CG18558-RB	-0.45	0.059	0.47	4.22	-4.67
1635729_a_at	Ptp61F	Protein tyrosine phosphatase 61F	-0.45	0.0012	0.059	8.52	-8.97
1635910_at	Atg13	Autophagy-related 13	-0.45	0.022	0.31	9.64	-10.1
1635925_at	Pk34A	CG5182 gene product from transcript CG5182-RA	-0.45	0.022	0.32	6	-6.45
1636057_at	CG9572	CG9572 gene product from transcript CG9572-RA	-0.45	0.08	0.51	6.98	-7.43
1636256_s_at			-0.45	0.018	0.29	7.47	-7.91
1636572_at	Duox	Dual oxidase	-0.45	0.18	0.71	4.44	-4.89
1637589_at	CG15423	CG15423 gene product from transcript CG15423-RA	-0.45	0.045	0.43	9.82	-10.3
1638032_at	CG14921	CG14921 gene product from transcript CG14921-RA	-0.45	0.0029	0.11	9.03	-9.48
1638886_at	CG8319	CG8319 gene product from transcript CG8319-RA	-0.45	0.02	0.3	6.42	-6.87
1639347_s_at	Cdk4	Cyclin-dependent kinase 4	-0.45	0.11	0.57	5.36	-5.81
1639394_at	Kaz-m1	Kazal-type protease inhibitor m1	-0.45	0.062	0.47	9.98	-10.4
1639608_at	Phf7	PHD finger protein 7 ortholog	-0.45	0.0055	0.15	5.66	-6.11
1639923_at	fa2h	fatty acid 2-hydroylase	-0.45	0.12	0.6	7.52	-7.97
1640536_at	CG33098	CG33098 gene product from transcript CG33098-RF	-0.45	0.054	0.46	2.57	-3.03
1641713_a_at	Mink	Mitotic spindle and nuclear protein	-0.45	0.05	0.45	5.1	-5.56
1624186_at	CG16717	CG16717 gene product from transcript CG16717-RA	-0.44	0.0016	0.072	8.2	-8.64
1626557_at	NitFhit	Nitrilase and fragile histidine triad fusion protein	-0.44	0.0033	0.11	9.27	-9.71
1626908_at	CG8066	CG8066 gene product from transcript CG8066-RA	-0.44	0.0014	0.066	7.22	-7.66
1628362_s_at			-0.44	0.0058	0.16	8.75	-9.19
1628456_at	Spt3	CG3169 gene product from transcript CG3169-RA	-0.44	0.032	0.37	5.83	-6.28
1628524_at	CG31008	CG31008 gene product from transcript CG31008-RA	-0.44	0.001	0.051	11.6	-12
1631273_at	CG5262	CG5262 gene product from transcript CG5262-RB	-0.44	0.02	0.29	7.43	-7.86
1631446_at	Cht9	CG10531 gene product from transcript CG10531-RA	-0.44	0.31	0.91	10.4	-10.8
1631486_at	p38c	p38c MAP kinase	-0.44	0.24	0.81	5.86	-6.3
1632688_s_at	CG11594	CG11594 gene product from transcript CG11594-RA	-0.44	0.08	0.51	8.6	-9.04
1633503_at	CG12171	CG12171 gene product from transcript CG12171-RA	-0.44	0.021	0.31	10.6	-11.1
1633558_s_at	CG14997	CG14997 gene product from transcript CG14997-RB	-0.44	0.0016	0.072	9.64	-10.1
1633637_at	CG17026	CG17026 gene product from transcript CG17026-RA	-0.44	0.026	0.34	7.98	-8.42
1633710_at	ChLD3	CG17905 gene product from transcript CG17905-RA	-0.44	0.042	0.42	3.99	-4.44
1634620_a_at	stl	stall	-0.44	0.073	0.49	6.78	-7.22
1635032_a_at	CG3526	CG3526 gene product from transcript CG3526-RC	-0.44	0.025	0.34	5.78	-6.22
1635302_at	mus101	mutagen-sensitive 101	-0.44	0.011	0.22	4.29	-4.73
1636266_at	psh	persephone	-0.44	0.021	0.31	7.34	-7.78
1637781_at	Mps1	Monopolar spindle 1	-0.44	0.016	0.27	4.16	-4.6
1639176_at	CG1545	CG1545 gene product from transcript CG1545-RB	-0.44	0.061	0.47	5.72	-6.16
1639178_s_at	mael	maelstrom	-0.44	0.01	0.22	7.45	-7.89
1639442_a_at	Tsf1	Transferrin 1	-0.44	0.45	1	9.77	-10.2
1640917_at	CG15706	CG15706 gene product from transcript CG15706-RA	-0.44	0.012	0.24	7.99	-8.43
1641027_at	CG12084	CG12084 gene product from transcript CG12084-RB	-0.44	0.0013	0.063	9.22	-9.66
1624296_at	Cyt-c1L	Cytochrome c1-like	-0.43	0.002	0.083	10.5	-10.9
1624517_at	Ect3	Ectoderm-expressed 3	-0.43	0.13	0.61	9.01	-9.44
1624877_at	CG1561	CG1561 gene product from transcript CG1561-RB	-0.43	0.0041	0.13	10.6	-11.1
1625212_at	CG4653	CG4653 gene product from transcript CG4653-RA	-0.43	0.014	0.26	10.7	-11.1
1625276_a_at	Eip71CD	Ecdysone-induced protein 28/29kD	-0.43	0.077	0.5	9.88	-10.3
1626701_at	CG4743	CG4743 gene product from transcript CG4743-RA	-0.43	0.0006	0.037	7.08	-7.51
1628013_at	CG3597	CG3597 gene product from transcript CG3597-RA	-0.43	0.057	0.47	9.24	-9.67
1628117_at	Hsp27	Heat shock protein 27	-0.43	0.037	0.4	10.8	-11.3
1628463_at	Spc25	CG7242 gene product from transcript CG7242-RA	-0.43	0.046	0.44	2.63	-3.07
1628798_at	lin-52	CG15929 gene product from transcript CG15929-RB	-0.43	0.056	0.47	6.66	-7.09
1628809_at	D19B	CG10270 gene product from transcript CG10270-RA	-0.43	0.011	0.23	6.78	-7.21
1629613_at	omd	oocyte maintenance defects	-0.43	0.024	0.33	6.48	-6.9
1630075_s_at	Sep4	Septin 4	-0.43	0.098	0.55	8.63	-9.06
1631981_at	CG14457	CG14457 gene product from transcript CG14457-RA	-0.43	0.2	0.75	4.88	-5.31
1632343_at	Alas	Aminolevulinate synthase	-0.43	0.017	0.28	13	-13.4
1632696_at	karr	CG15323 gene product from transcript CG15323-RA	-0.43	0.034	0.38	7.62	-8.06
1633343_at	CG5250	CG5250 gene product from transcript CG5250-RA	-0.43	0.0059	0.16	7.56	-7.99
1634012_at	CG5002	CG5002 gene product from transcript CG5002-RA	-0.43	0.032	0.37	9.9	-10.3
1634734_at	CG42685	CG42685 gene product from transcript CG42685-RA	-0.43	0.087	0.52	4.51	-4.94
1635280_at	Ssadh	Succinic semialdehyde dehydrogenase	-0.43	0.0018	0.076	10	-10.4
1635727_a_at	Cyp4g15	CG11715 gene product from transcript CG11715-RC	-0.43	0.029	0.36	8.64	-9.07
1636444_at	CG13871	CG13871 gene product from transcript CG13871-RA	-0.43	0.017	0.28	7.49	-7.93
1636524_at	CG34316	CG34316 gene product from transcript CG34316-RA	-0.43	0.084	0.51	3.15	-3.59
1637320_at			-0.43	0.0065	0.17	9.34	-9.76
1637437_at	CG6254	CG6254 gene product from transcript CG6254-RA	-0.43	0.094	0.54	5.1	-5.53
1637510_s_at	Hexo1	Hexosaminidase 1	-0.43	0.014	0.26	9.47	-9.9
1638866_at	KFase	Kynurenine formamidase	-0.43	0.01	0.22	8.18	-8.6
1639628_at	jb	jean-baptiste	-0.43	0.11	0.57	3.07	-3.5
1640766_at	CG3491	CG3491 gene product from transcript CG3491-RA	-0.43	0.1	0.56	3.37	-3.81
1641146_at	st	scarlet	-0.43	0.031	0.37	8.84	-9.26
1641371_at	CG2070	CG2070 gene product from transcript CG2070-RB	-0.43	0.045	0.43	7.23	-7.65
1623102_at	Gip	GIP-like	-0.42	0.0023	0.092	10.6	-11
1623288_at	Prosbeta6	Proteasome beta6 subunit	-0.42	0.00057	0.036	11.9	-12.3
1623791_s_at			-0.42	0.023	0.32	7.63	-8.06
1624530_at	RhoBTB	Rho-related BTB domain containing	-0.42	0.012	0.24	10.2	-10.7
1624650_at	LRP1	LDL receptor protein 1	-0.42	0.1	0.56	4.48	-4.9
1625207_at			-0.42	0.0048	0.14	2.07	-2.49
1625268_at	ste14	isoprenylcysteine carboxylmethyltransferase	-0.42	0.02	0.3	7.26	-7.68
1625434_at	CG3270	CG3270 gene product from transcript CG3270-RA	-0.42	0.041	0.42	10.3	-10.8
1625629_at	alpha-Est6	alpha-Esterase-6	-0.42	0.026	0.34	8.05	-8.47
1625648_at	CG3868	CG3868 gene product from transcript CG3868-RA	-0.42	0.02	0.3	12.7	-13.2
1626722_at	ms(3)76Ba	male sterile (3) 76Ba	-0.42	0.0087	0.2	5.99	-6.41
1627132_at	CG15073	CG15073 gene product from transcript CG15073-RA	-0.42	0.026	0.34	6.91	-7.32
1627500_at	CG30345	CG30345 gene product from transcript CG30345-RB	-0.42	0.096	0.54	5.8	-6.23
1628175_at	CG6325	CG6325 gene product from transcript CG6325-RA	-0.42	0.013	0.25	7.33	-7.76
1628548_at	Apc	APC-like	-0.42	0.00059	0.036	9.41	-9.83
1629577_at	Cnb	Centrobin	-0.42	0.047	0.44	5.2	-5.62
1629811_at	Gbs-76A	Glycogen binding subunit 76A	-0.42	0.0063	0.17	8.08	-8.5
1629996_at	alrm	astrocytic leucine-rich repeat molecule	-0.42	0.039	0.41	8.58	-9.01
1631763_at	CG31793	CG31793 gene product from transcript CG31793-RC	-0.42	0.041	0.42	8.29	-8.71
1632435_at	CG7804	CG7804 gene product from transcript CG7804-RA	-0.42	0.02	0.3	9.26	-9.69
1633592_a_at	CREG	Cellular Repressor of E1A-stimulated Genes	-0.42	0.051	0.45	12.2	-12.6
1634285_at	CheB93b	Chemosensory protein B 93b	-0.42	0.17	0.69	6.77	-7.19
1634399_at	CG18367	CG18367 gene product from transcript CG18367-RA	-0.42	0.24	0.81	5.31	-5.73
1635919_at	CG13255	CG13255 gene product from transcript CG13255-RB	-0.42	0.0026	0.098	10.4	-10.9
1636019_at	aqrs	aquarius	-0.42	0.058	0.47	10.8	-11.3
1636075_at	pch2	CG31453 gene product from transcript CG31453-RB	-0.42	0.0087	0.2	4.34	-4.76
1636484_at	RNaseX25	Ribonuclease X25	-0.42	0.003	0.11	10.6	-11.1
1636804_at	CG14629	CG14629 gene product from transcript CG14629-RA	-0.42	0.037	0.4	11.3	-11.8
1636923_a_at	ACC	Acetyl-CoA carboxylase	-0.42	0.019	0.29	12.1	-12.5
1637216_at	CG7328	CG7328 gene product from transcript CG7328-RA	-0.42	0.061	0.47	5.74	-6.16
1637313_at	hog	CG32595 gene product from transcript CG32595-RA	-0.42	0.069	0.48	7.28	-7.7
1637521_at	CG13449	CG13449 gene product from transcript CG13449-RA	-0.42	0.00091	0.049	10.2	-10.6
1637717_at	sev	sevenless	-0.42	0.025	0.34	5.03	-5.45
1637963_at	CG14191	CG14191 gene product from transcript CG14191-RA	-0.42	0.14	0.63	8.99	-9.4
1639101_at	CG9837	CG9837 gene product from transcript CG9837-RF	-0.42	0.3	0.89	7.65	-8.06
1640486_s_at	PKD	Protein Kinase D	-0.42	0.025	0.33	8.78	-9.2
1641105_at	MED20	Mediator complex subunit 20	-0.42	0.013	0.25	5.91	-6.33
1641306_at	hay	haywire	-0.42	0.031	0.37	7.1	-7.52
1624067_at	St4	Sulfotransferase 4	-0.41	0.0022	0.087	4.43	-4.85
1624160_at	Nse1	Non-SMC element 1	-0.41	0.032	0.37	3.5	-3.91
1625630_at	CG34171	CG34171 gene product from transcript CG34171-RC	-0.41	0.051	0.45	5.22	-5.63
1625685_at	Invadolysin	CG3953 gene product from transcript CG3953-RA	-0.41	0.14	0.63	6.27	-6.68
1626165_at	Pde9	Phosphodiesterase 9	-0.41	0.058	0.47	5.22	-5.63
1626987_at	CG15734	CG15734 gene product from transcript CG15734-RD	-0.41	7.6e-05	0.0091	9.61	-10
1627457_at	CG10793	CG10793 gene product from transcript CG10793-RA	-0.41	0.045	0.43	6.48	-6.89
1627994_at	CG33296	CG33296 gene product from transcript CG33296-RC	-0.41	0.022	0.31	7.77	-8.18
1628201_at	CG4061	CG4061 gene product from transcript CG4061-RA	-0.41	0.071	0.49	6.57	-6.98
1629525_at	CG30152	CG30152 gene product from transcript CG30152-RC	-0.41	0.011	0.22	10.8	-11.2
1630301_at	CG12204	CG12204 gene product from transcript CG12204-RA	-0.41	0.051	0.45	4.75	-5.16
1631572_at	CG17380	CG17380 gene product from transcript CG17380-RB	-0.41	0.00069	0.04	11.3	-11.7
1632335_at	RpL27	ribosomal protein L27	-0.41	2.6e-06	0.00073	13.9	-14.3
1632400_at	CG3841	CG3841 gene product from transcript CG3841-RB	-0.41	0.053	0.46	9.07	-9.47
1632438_at	CG2091	CG2091 gene product from transcript CG2091-RA	-0.41	0.0042	0.13	6.84	-7.25
1632551_at	CG33969	CG33969 gene product from transcript CG33969-RC	-0.41	0.00039	0.028	8.57	-8.97
1634794_at	CG10924	CG10924 gene product from transcript CG10924-RA	-0.41	0.058	0.47	10.1	-10.5
1634828_at	pgant8	polypeptide GalNAc transferase 8	-0.41	0.16	0.67	2.76	-3.17
1635468_a_at	CG7730	CG7730 gene product from transcript CG7730-RC	-0.41	0.0047	0.14	9.03	-9.44
1636341_at	fzy	fizzy	-0.41	0.015	0.26	7.9	-8.31
1636684_at	CG31126	CG31126 gene product from transcript CG31126-RA	-0.41	0.0076	0.19	9.39	-9.81
1636688_at	Cyp4s3	CG9081 gene product from transcript CG9081-RA	-0.41	0.057	0.47	4.51	-4.92
1637002_at	CG14125	CG14125 gene product from transcript CG14125-RB	-0.41	0.05	0.45	12.2	-12.6
1640224_s_at	CG13796	CG13796 gene product from transcript CG13796-RD	-0.41	0.28	0.87	6.63	-7.04
1641043_at	CG8281	CG8281 gene product from transcript CG8281-RA	-0.41	0.01	0.22	6.48	-6.89
1622912_at	Ucp4A	CG6492 gene product from transcript CG6492-RB	-0.4	0.13	0.62	7.04	-7.44
1623312_s_at	CG11836	CG11836 gene product from transcript CG11836-RB	-0.4	0.0092	0.21	7.46	-7.85
1624058_at	fs(1)N	female sterile (1) Nasrat	-0.4	0.0085	0.2	6.37	-6.76
1624070_at	RpS9	Ribosomal protein S9	-0.4	0.091	0.53	8.83	-9.23
1624236_at	CG30002	CG30002 gene product from transcript CG30002-RB	-0.4	0.13	0.62	9.08	-9.48
1624810_at	Muc4B	Mucin 4B	-0.4	0.025	0.33	5.43	-5.82
1625502_at	Ntf-2r	Nuclear transport factor-2-related	-0.4	0.0097	0.22	8.15	-8.55
1625531_at	Obp18a	Odorant-binding protein 18a	-0.4	0.0015	0.068	10.2	-10.6
1625750_at	CG17272	CG17272 gene product from transcript CG17272-RA	-0.4	0.0026	0.098	9.67	-10.1
1627415_at	CG9986	CG9986 gene product from transcript CG9986-RA	-0.4	0.013	0.25	7.77	-8.17
1628719_at	cry	cryptochrome	-0.4	0.039	0.41	8.02	-8.42
1631226_at	sds22	CG5851 gene product from transcript CG5851-RA	-0.4	0.0083	0.2	10.2	-10.6
1631604_at	CG42369	CG42369 gene product from transcript CG42369-RA	-0.4	0.093	0.54	10.9	-11.3
1631760_at	CG7768	CG7768 gene product from transcript CG7768-RA	-0.4	0.0051	0.15	5.35	-5.75
1632161_at	nbs	CG6754 gene product from transcript CG6754-RD	-0.4	0.0026	0.098	8.48	-8.89
1632594_at	CG1603	CG1603 gene product from transcript CG1603-RB	-0.4	0.012	0.24	6.66	-7.05
1633047_at	CG1809	CG1809 gene product from transcript CG1809-RA	-0.4	0.028	0.35	8.86	-9.26
1633333_a_at	CG7231	CG7231 gene product from transcript CG7231-RE	-0.4	0.032	0.37	8.08	-8.47
1633432_at	CG9657	CG9657 gene product from transcript CG9657-RB	-0.4	0.12	0.59	5.82	-6.22
1634384_at	CG13426	CG13426 gene product from transcript CG13426-RA	-0.4	0.032	0.37	7.84	-8.24
1635453_at	Bace	beta-site APP-cleaving enzyme	-0.4	0.0032	0.11	14.2	-14.6
1635792_a_at	Elal	Elastin-like	-0.4	0.1	0.56	8.61	-9.01
1636255_s_at	CG7997	CG7997 gene product from transcript CG7997-RB	-0.4	0.047	0.44	9.71	-10.1
1636879_at	CG14356	CG14356 gene product from transcript CG14356-RA	-0.4	0.24	0.82	4.77	-5.17
1637130_at	CG30159	CG30159 gene product from transcript CG30159-RC	-0.4	0.001	0.052	9.67	-10.1
1637559_at	CG13601	CG13601 gene product from transcript CG13601-RA	-0.4	0.004	0.13	8.49	-8.88
1638424_at	CG10514	CG10514 gene product from transcript CG10514-RA	-0.4	0.051	0.45	12.2	-12.6
1638515_at	CG13155	CG13155 gene product from transcript CG13155-RA	-0.4	0.47	1	4.88	-5.28
1639633_at	CG8272	CG8272 gene product from transcript CG8272-RA	-0.4	0.011	0.23	7.83	-8.23
1640244_at	CG33514	CG33514 gene product from transcript CG33514-RA	-0.4	0.066	0.48	8.49	-8.88
1640424_at	CG14463	CG14463 gene product from transcript CG14463-RB	-0.4	0.014	0.26	6.24	-6.64
1640528_at	RASSF8	CG5053 gene product from transcript CG5053-RA	-0.4	0.0011	0.055	7.78	-8.18
1623915_at	CG14511	CG14511 gene product from transcript CG14511-RA	-0.39	0.018	0.29	4.84	-5.23
1624253_at	CG9125	CG9125 gene product from transcript CG9125-RA	-0.39	0.045	0.43	6.02	-6.41
1624569_at	CG31087	CG31087 gene product from transcript CG31087-RA	-0.39	0.15	0.66	9.07	-9.46
1624704_at	CG4741	CG4741 gene product from transcript CG4741-RB	-0.39	0.04	0.41	5.37	-5.77
1625822_at	CG32719	CG32719 gene product from transcript CG32719-RA	-0.39	0.0075	0.19	8.92	-9.31
1626199_at	CG12104	CG12104 gene product from transcript CG12104-RB	-0.39	0.00069	0.04	9.99	-10.4
1626297_at			-0.39	0.066	0.48	4.8	-5.19
1626388_at	Ctr1B	Copper transporter 1B	-0.39	0.022	0.32	2.22	-2.6
1626431_at	CG10681	CG10681 gene product from transcript CG10681-RB	-0.39	0.032	0.37	6.92	-7.3
1626649_s_at			-0.39	0.02	0.3	7.85	-8.24
1626787_s_at			-0.39	0.0062	0.16	11.2	-11.6
1627144_at	CG10560	CG10560 gene product from transcript CG10560-RA	-0.39	0.27	0.85	9.42	-9.81
1628127_at	CG9926	CG9926 gene product from transcript CG9926-RB	-0.39	0.041	0.42	2.94	-3.33
1628318_at	Spc105R	Spc105-related	-0.39	0.058	0.47	4.6	-4.99
1628950_at	CG10178	CG10178 gene product from transcript CG10178-RB	-0.39	0.12	0.59	7.96	-8.35
1629217_at	Cenp-C	Centromeric protein-C	-0.39	0.0017	0.075	5.81	-6.21
1629708_at	CG8219	CG8219 gene product from transcript CG8219-RA	-0.39	0.013	0.25	8.24	-8.63
1630025_at	CG2865	CG2865 gene product from transcript CG2865-RB	-0.39	0.055	0.47	8.95	-9.35
1630206_at	CS-2	Chitin synthase 2	-0.39	0.13	0.61	6.7	-7.09
1630384_at	CG3430	CG3430 gene product from transcript CG3430-RA	-0.39	0.0018	0.078	5.14	-5.53
1630652_at			-0.39	0.028	0.35	6.93	-7.32
1630729_at	tefu	telomere fusion	-0.39	0.044	0.43	6.52	-6.91
1631034_at	Rca1	Regulator of cyclin A1	-0.39	0.03	0.37	8.19	-8.58
1631749_at	Rrp47	CG8928 gene product from transcript CG8928-RB	-0.39	0.0054	0.15	8.86	-9.24
1631984_at	Pex12	Peroxin 12	-0.39	0.012	0.24	6.26	-6.65
1632259_at	Tango9	Transport and Golgi organization 9	-0.39	0.002	0.084	10.4	-10.8
1632294_at	sens	senseless	-0.39	0.035	0.39	5.19	-5.58
1633359_a_at	Traf-like	TNF-receptor-associated factor-like	-0.39	0.045	0.43	8.07	-8.45
1633501_s_at	tws	twins	-0.39	0.012	0.24	9.94	-10.3
1633916_at	CG18605	CG18605 gene product from transcript CG18605-RB	-0.39	0.07	0.49	6.41	-6.8
1634079_at	CG32568	CG32568 gene product from transcript CG32568-RC	-0.39	0.0042	0.13	9.49	-9.88
1634449_at	CG9459	CG9459 gene product from transcript CG9459-RA	-0.39	0.085	0.51	10.9	-11.3
1634805_at	CG14642	CG14642 gene product from transcript CG14642-RA	-0.39	0.011	0.23	7.18	-7.57
1636258_at	CG8550	CG8550 gene product from transcript CG8550-RA	-0.39	0.24	0.8	4.94	-5.33
1636267_at	msd1	mitotic spindle density 1	-0.39	0.068	0.48	6.44	-6.83
1636283_at	CG14826	CG14826 gene product from transcript CG14826-RA	-0.39	0.0047	0.14	2.25	-2.64
1637063_at	CG33099	CG33099 gene product from transcript CG33099-RA	-0.39	0.019	0.29	8.26	-8.65
1637248_at	CG44252	CG44252 gene product from transcript CG44252-RE	-0.39	0.068	0.48	7.23	-7.63
1637504_at	CG17754	CG17754 gene product from transcript CG17754-RG	-0.39	0.054	0.46	7.79	-8.18
1640010_at	tbrd-3	testis-specifically expressed bromodomain containing protein-3	-0.39	0.049	0.45	5.89	-6.28
1640278_at	CG31933	CG31933 gene product from transcript CG31933-RA	-0.39	0.032	0.37	6.16	-6.55
1640363_a_at	CG6330	CG6330 gene product from transcript CG6330-RB	-0.39	0.05	0.45	9.97	-10.4
1640675_at	CG34165	CG34165 gene product from transcript CG34165-RB	-0.39	0.36	0.97	5.17	-5.56
1640716_at	CG14810	CG14810 gene product from transcript CG14810-RB	-0.39	0.057	0.47	6.62	-7.02
1641293_at	Ire1	Inositol-requiring enzyme-1	-0.39	0.011	0.23	7.62	-8.01
1641702_at	CG6614	CG6614 gene product from transcript CG6614-RC	-0.39	0.048	0.44	8.01	-8.4
1641738_a_at	sosie	CG13636 gene product from transcript CG13636-RB	-0.39	0.045	0.43	7.49	-7.88
1623294_at	CG17669	CG17669 gene product from transcript CG17669-RA	-0.38	0.0082	0.2	8.95	-9.33
1624175_at	caup	caupolican	-0.38	0.11	0.58	6.2	-6.58
1624514_at	Vha16-3	Vacuolar H[+] ATPase 16kD subunit 3	-0.38	0.033	0.38	7.33	-7.72
1624697_at	CG14983	CG14983 gene product from transcript CG14983-RA	-0.38	0.045	0.43	7.55	-7.93
1625269_at	CG9004	CG9004 gene product from transcript CG9004-RA	-0.38	0.12	0.6	5.96	-6.34
1626187_at	Brf	CG31256 gene product from transcript CG31256-RA	-0.38	0.017	0.28	5.6	-5.98
1626287_at	GV1	CG12023 gene product from transcript CG12023-RA	-0.38	0.22	0.77	4.79	-5.17
1626462_at	CG7691	CG7691 gene product from transcript CG7691-RA	-0.38	0.036	0.4	7.39	-7.77
1626801_at	CG10638	CG10638 gene product from transcript CG10638-RD	-0.38	0.029	0.36	10.6	-11
1628468_at	CG8738	CG8738 gene product from transcript CG8738-RA	-0.38	0.065	0.47	5.98	-6.37
1629373_at	CG5199	CG5199 gene product from transcript CG5199-RB	-0.38	0.032	0.37	4.58	-4.96
1629894_at	Cht11	CG3044 gene product from transcript CG3044-RA	-0.38	0.082	0.51	6.12	-6.5
1630049_at	CG4461	CG4461 gene product from transcript CG4461-RA	-0.38	0.00092	0.049	13.1	-13.4
1630258_at	GstD2	Glutathione S transferase D2	-0.38	0.61	1	7.96	-8.34
1630492_at	mrn	marionette	-0.38	0.014	0.26	8.41	-8.79
1630865_s_at	CG11337	CG11337 gene product from transcript CG11337-RD	-0.38	0.00024	0.021	6.4	-6.78
1632611_at	CG15136	CG15136 gene product from transcript CG15136-RB	-0.38	0.038	0.4	9.6	-9.98
1632687_at	mib1	mind bomb 1	-0.38	0.054	0.46	7.4	-7.79
1632917_at	beta4GalT7	beta-4-galactosyltransferase 7	-0.38	0.0035	0.12	8.29	-8.68
1633674_at	cv-d	crossveinless d	-0.38	0.013	0.25	9.81	-10.2
1633684_at	CG32444	CG32444 gene product from transcript CG32444-RA	-0.38	0.013	0.25	12.5	-12.9
1634371_at	CG14020	CG14020 gene product from transcript CG14020-RA	-0.38	0.074	0.49	4.68	-5.06
1634742_at	Sodh-2	Sorbitol dehydrogenase-2	-0.38	0.22	0.77	7.33	-7.71
1634854_at	CG16989	CG16989 gene product from transcript CG16989-RB	-0.38	0.021	0.31	6.7	-7.08
1634979_at	CG18600	CG18600 gene product from transcript CG18600-RA	-0.38	0.019	0.29	8.73	-9.11
1636174_at	GstD9	Glutathione S transferase D9	-0.38	0.078	0.5	11.1	-11.5
1636622_at	Peritrophin-15a	CG17814 gene product from transcript CG17814-RA	-0.38	0.19	0.74	9.78	-10.2
1637057_at	nrm	neuromusculin	-0.38	0.21	0.75	7.85	-8.23
1637680_at	Tsp42Eq	Tetraspanin 42Eq	-0.38	0.006	0.16	10.3	-10.7
1637936_at	CG32512	CG32512 gene product from transcript CG32512-RD	-0.38	0.0049	0.14	9.27	-9.65
1638017_at	Cpr78E	Cuticular protein 78E	-0.38	0.0022	0.087	3.47	-3.85
1638282_at	CG14196	CG14196 gene product from transcript CG14196-RA	-0.38	0.0024	0.093	8.13	-8.5
1639002_s_at	CG42666	CG42666 gene product from transcript CG42666-RG	-0.38	0.003	0.11	8.25	-8.63
1639364_at	Jon44E	Jonah 44E	-0.38	0.45	1	9.04	-9.42
1639415_at	Tps1	Trehalose-6-phosphate synthase 1	-0.38	0.036	0.4	13	-13.3
1639534_at	Plzf	Promyelocytic leukemia zinc finger ortholog	-0.38	0.098	0.55	5.5	-5.89
1640316_at	CG13481	CG13481 gene product from transcript CG13481-RC	-0.38	0.021	0.31	9.54	-9.92
1641688_at	CG18136	CG18136 gene product from transcript CG18136-RA	-0.38	0.13	0.62	6.35	-6.72
1623277_at	cwo	clockwork orange	-0.37	0.012	0.24	11.6	-11.9
1623377_at	CG14841	CG14841 gene product from transcript CG14841-RA	-0.37	0.014	0.26	7.91	-8.28
1623468_at	msd5	mitotic spindle density 5	-0.37	0.064	0.47	6.56	-6.93
[truncated: 17,935 more rows]

## Sheet: mod(mdg4) probes
Probes	Flybase ID	targeted isoforms
[truncated: 25 more rows]
