# Supplementary material for: Adenosine Receptor and Its Downstream Targets, Mod(mdg4) and Hsp70, Work as a Signaling Pathway Modulating Cytotoxic Damage in Drosophila
Source: Front Cell Dev Biol. 2021 Mar 12;9:651367. doi: 10.3389/fcell.2021.651367 (PMC7994771; doi:10.3389/fcell.2021.651367)
Supplement: Supplementary file 2 [file Table_2.XLSX]

## Sheet: 工作表1
genes	left 5'-3'	right 5'-3'	note
adgf-a	AGGCTCATCCAGATTTCATT	CGGGTACTTTTCCTTTATTTGTT
adgf-c	TGTACACAGAGATTCGGACCAG	TAGACGGCCATAATGACTTTGA
adgf-d	CTGACCACCACCAATAATCTGTA	AGCGCTCCCAAATCTTCTT
adenoK	GAGGATCGGTACGCCAATATCT	AGGAAGAAGCCCGAAATGTAGT
ent1	TCCCTGCGCACCAAGAT	ATAAACTCGGAGGGAAATAGACG
ent2	AAGGGATCAACGTCGGTGT	AATAGGACTTGGCCGTGATG
ent3	CATCGCTCTGGGCATCAC	CCACCGTCAGACCAACATTAT
cnt2	CTTTGCCAATCCCAGTTCC	TAGTTCGCCCGCTCGTC
AdoR	TTTTGCCACCATTATCACTCC	AGGCGGGGTTCATCGTA
mod(mdg4)	CAAGATGTTCACTCAGATGC	CCGAGTGGCTGACGTTGTTC	detec all isoforms
cindr	ATGACCACAACGAACTCAAGC	CTACTGCTCCCGGTCTTCT
ptp99A	GGGAAGTGCCCGTTAAGATCG	CTGAATCCAATGTCCCCGTC
CG6184	CCCAGATCAGTGTCCAGAAGC	ATCGCCATTCAGATCAGCCG
mod(mdg4)_RO	CCACAGTCGCAAGAGCAATA	GCGGCTGGTGGTTATGTAGT
mod(mdg4)_RI	CATAAAGGAGGAGGGTGACG	TCTCGATTCATTGCAGGTTG
mod(mdg4)_RT	TTCAGTGCTGCTACCGTGAG	GCGACAGCGAGGATATGACT
mod(mdg4)_RAA	CGCTGCTCCATGTACAAAAA	CGAGCACTCTGGGAACAAAT
mod(mdg4)_RN	GACAGAAGAGGCCAAGCATC	CCTTCCGTGGTTCGAGATAA
mod(mdg4)_RH	CACAAGTGATAAGACACTCCCAAG	CGTTTTGGAAGAGCAGCAC
mod(mdg4)_RG+RH	CCGCCTCTCGTACTTATTGG	TGATGATTCGCTCCTGTGAG
mod(mdg4)_RB	CGTAAAACCCGATCAACACC	GTAACGATGCTCCCCACAGT
mod(mdg4)_RJ	CAAGACCTCGGGATTGAAAA	TAGGGCGGATGGTTATGTTG
mod(mdg4)_RL+RK	CCATTGCTTGACCAGGAACT	CGGATTCGGCCTATGACTAC
mod(mdg4)_RP	CATGCTCAAGCAACACACCT	GCTGTTCAGGATGGTGAGTG
mod(mdg4)_RK	CAAGCGTTTGAACGAGAACA	GGATGATTGTGGGCATTCTT
